# Supplementary material for: The protein phosphatase 1 regulator NIPP1 is essential for mammalian spermatogenesis
Source: Sci Rep. 2017 Oct 17;7:13364. doi: 10.1038/s41598-017-13809-y (PMC5645368; doi:10.1038/s41598-017-13809-y)
Supplement: Supplementary file 2 — Database 1 [file 41598_2017_13809_MOESM2_ESM.xlsx]

## Sheet: RNA seq Statistical Results
Ensembl ID	RNAType	REFGeneID	Description	KOvsC : logFC	KOvsC : PValue	KOvsC : FDR	KOvsC : DE	KOvsC : DE.BH	BvsA : logFC	BvsA : PValue	BvsA : FDR	BvsA : DE	BvsA : DE.BH	KOvsC.A : logFC	KOvsC.A : PValue	KOvsC.A : FDR	KOvsC.A : DE	KOvsC.A : DE.BH	KOvsC.B : logFC	KOvsC.B : PValue	KOvsC.B : FDR	KOvsC.B : DE	KOvsC.B : DE.BH	Inter : logFC	Inter : PValue	Inter : FDR	Inter : DE	Inter : DE.BH	Chromosome	StartPosition	EndPosition	Strand	ExonCount	TranscriptCount	Length	GC
ENSMUSG00000040205	protein_coding	Cuzd1	CUB and zona pellucida-like domains 1 [Source:MGI Symbol;Acc:MGI:1202881]	-2.42821	3.78808e-31	6.57005e-27	-1	-1	2.53464	4.06478e-35	3.52498e-31	1	1	-0.137942	0.672657	0.917557	0	0	-4.71848	1.36435e-112	1.18317e-108	-1	-1	-4.58054	2.47603e-28	4.29443e-24	-1	-1	7	131308555	131322292	-	9	1	2255	47.8
ENSMUSG00000033210	protein_coding	Slc9c1	solute carrier family 9, subfamily C (Na+-transporting carboxylic acid decarboxylase), member 1 [Source:MGI Symbol;Acc:MGI:2685456]	-0.935821	2.25915e-29	1.95913e-25	0	0	0.195032	0.01845	0.301599	0	0	-1.04555	9.63818e-19	1.67165e-14	-1	-1	-0.826088	1.62668e-12	1.08512e-09	0	0	0.219467	0.184806	0.912377	0	0	16	45535266	45607001	+	29	4	4100	39.29
ENSMUSG00000001157	protein_coding	Gmcl1	germ cell-less homolog 1 (Drosophila) [Source:MGI Symbol;Acc:MGI:1345156]	-0.767258	3.4962e-24	2.02127e-20	0	0	-0.0268964	0.721249	0.951064	0	0	-0.882594	1.76635e-16	1.53178e-12	0	0	-0.651922	1.02703e-09	4.34458e-07	0	0	0.230672	0.126015	0.872166	0	0	6	86691768	86733378	-	15	3	3823	44.21
ENSMUSG00000005043	protein_coding	Sgsh	N-sulfoglucosamine sulfohydrolase (sulfamidase) [Source:MGI Symbol;Acc:MGI:1350341]	1.93114	1.12752e-21	4.3439e-18	1	1	0.150225	0.471194	0.877851	0	0	2.30148	2.31423e-15	1.33793e-11	1	1	1.56081	2.41593e-08	8.05805e-06	1	1	-0.740668	0.0763651	0.812562	0	0	11	119343425	119355536	-	8	6	4414	55.94
ENSMUSG00000054003	protein_coding	Tdrd9	tudor domain containing 9 [Source:MGI Symbol;Acc:MGI:1921941]	-0.698656	1.25228e-21	4.3439e-18	0	0	-0.104704	0.151409	0.646966	0	0	-0.751579	3.57258e-13	1.54907e-09	0	0	-0.645733	4.36548e-10	2.16328e-07	0	0	0.105846	0.468382	0.976846	0	0	12	111971559	112068854	+	36	1	4809	50.76
ENSMUSG00000024120	protein_coding	Lrpprc	leucine-rich PPR-motif containing [Source:MGI Symbol;Acc:MGI:1919666]	-0.879703	2.58273e-21	7.46582e-18	0	0	-0.0450771	0.627123	0.92282	0	0	-0.902185	5.73657e-12	1.9899e-08	0	0	-0.857222	7.07715e-11	3.95955e-08	0	0	0.0449629	0.80859	0.995117	0	0	17	84705247	84790789	-	37	7	8504	45.38
ENSMUSG00000079170	protein_coding	Gm13941	predicted gene 13941 [Source:MGI Symbol;Acc:MGI:3651375]	-0.725043	1.14116e-20	2.82748e-17	0	0	-0.0328264	0.672977	0.936312	0	0	-0.611431	2.48145e-08	2.76414e-05	0	0	-0.838654	2.88391e-14	2.27357e-11	0	0	-0.227223	0.144147	0.887502	0	0	2	111088372	111105982	-	10	1	736	39.95
ENSMUSG00000079169	protein_coding	Gm15130	predicted gene 15130 [Source:MGI Symbol;Acc:MGI:3705238]	-0.775066	2.52903e-19	5.48293e-16	0	0	0.103946	0.227395	0.735338	0	0	-0.807182	4.42773e-11	1.09706e-07	0	0	-0.742951	9.40068e-10	4.07613e-07	0	0	0.0642306	0.709141	0.987452	0	0	2	111134114	111152936	-	10	1	663	34.84
ENSMUSG00000074207	protein_coding	Adh1	alcohol dehydrogenase 1 (class I) [Source:MGI Symbol;Acc:MGI:87921]	1.10455	3.07137e-17	5.91887e-14	1	1	-0.144867	0.26788	0.763333	0	0	1.10092	2.26995e-09	3.66606e-06	1	1	1.10819	2.45655e-09	9.26226e-07	1	1	0.00727729	0.977591	0.999989	0	0	3	138260991	138290698	+	11	4	2233	50.25
ENSMUSG00000037149	protein_coding	Ddx1	DEAD (Asp-Glu-Ala-Asp) box polypeptide 1 [Source:MGI Symbol;Acc:MGI:2144727]	-0.560901	8.2977e-17	1.43915e-13	0	0	-0.0880829	0.190041	0.695667	0	0	-0.568879	2.32511e-09	3.66606e-06	0	0	-0.552923	6.52255e-09	2.30871e-06	0	0	0.0159557	0.905526	0.998883	0	0	12	13219308	13249213	-	26	1	2507	45.99
ENSMUSG00000034022	protein_coding	Cpsf1	cleavage and polyadenylation specific factor 1 [Source:MGI Symbol;Acc:MGI:2679722]	-0.662673	1.10038e-16	1.73499e-13	0	0	-0.0671548	0.400201	0.843757	0	0	-0.641638	1.26607e-08	1.56848e-05	0	0	-0.683708	1.56633e-09	6.17419e-07	0	0	-0.0420706	0.792128	0.995117	0	0	15	76595809	76607591	-	37	1	4515	56.46
ENSMUSG00000040794	protein_coding	C1qtnf4	C1q and tumor necrosis factor related protein 4 [Source:MGI Symbol;Acc:MGI:1914695]	0.688238	1.3909e-15	2.01031e-12	0	0	0.0584177	0.496429	0.886886	0	0	0.53965	9.46024e-06	0.00200096	0	0	0.836827	6.77993e-12	4.19968e-09	0	0	0.297177	0.0836732	0.821494	0	0	2	90885860	90890525	+	2	1	1290	70.7
ENSMUSG00000084837	antisense	1700108N11Rik	RIKEN cDNA 1700108N11 gene [Source:MGI Symbol;Acc:MGI:1921551]	0.989413	2.11669e-15	2.82399e-12	0	0	0.123065	0.326707	0.8042	0	0	0.828056	3.20251e-06	0.000957661	0	0	1.15077	4.71757e-11	2.82143e-08	1	1	0.322715	0.19841	0.919866	0	0	2	144331459	144332639	+	2	1	917	57.36
ENSMUSG00000036211	protein_coding	Hist1h1t	histone cluster 1, H1t [Source:MGI Symbol;Acc:MGI:1888530]	-0.854661	5.99155e-15	7.42267e-12	0	0	-0.325645	0.00280372	0.126186	0	0	-1.02284	3.99181e-11	1.09706e-07	-1	-1	-0.686483	9.41563e-06	0.00152621	0	0	0.336356	0.122515	0.871934	0	0	13	23695811	23696719	+	1	1	909	51.82
ENSMUSG00000029414	protein_coding	Kntc1	kinetochore associated 1 [Source:MGI Symbol;Acc:MGI:2673709]	-0.781861	6.49775e-15	7.51313e-12	0	0	-0.106003	0.291601	0.782205	0	0	-0.69018	8.99889e-07	0.000387585	0	0	-0.873542	1.06232e-09	4.38688e-07	0	0	-0.183362	0.361689	0.965363	0	0	5	123749726	123821593	+	64	1	6961	46.19
ENSMUSG00000036928	protein_coding	Stag3	stromal antigen 3 [Source:MGI Symbol;Acc:MGI:1355311]	-0.547046	3.55162e-14	3.84995e-11	0	0	-0.0287228	0.690018	0.942167	0	0	-0.622806	1.10005e-09	2.11992e-06	0	0	-0.471287	3.85885e-06	0.000751999	0	0	0.151519	0.292833	0.94894	0	0	5	138280240	138312393	+	32	9	5733	48.72
ENSMUSG00000039099	protein_coding	Wdr93	WD repeat domain 93 [Source:MGI Symbol;Acc:MGI:3646885]	-0.556352	2.12733e-13	2.17038e-10	0	0	-0.0165299	0.827336	0.97501	0	0	-0.701409	6.74509e-11	1.46234e-07	0	0	-0.411296	0.000119459	0.0105369	0	0	0.290114	0.0555504	0.756659	0	0	7	79743163	79785950	+	18	1	2285	48.62
ENSMUSG00000038759	protein_coding	Nup205	nucleoporin 205 [Source:MGI Symbol;Acc:MGI:2141625]	-0.552889	2.85098e-13	2.74708e-10	0	0	0.066347	0.379664	0.832606	0	0	-0.619219	7.73304e-09	1.03171e-05	0	0	-0.486559	5.3815e-06	0.000962235	0	0	0.132661	0.379783	0.968872	0	0	6	35177430	35247590	+	43	2	6406	48.39
ENSMUSG00000020599	protein_coding	Rgs9	regulator of G-protein signaling 9 [Source:MGI Symbol;Acc:MGI:1338824]	1.76405	3.22344e-13	2.94249e-10	1	1	0.0899466	0.730889	0.95255	0	0	0.52849	0.117751	0.521477	0	0	2.9996	9.21691e-19	9.40342e-16	1	1	2.47111	5.88646e-07	0.0014585	1	1	11	109225355	109298129	-	21	5	6390	50.23
ENSMUSG00000067702	protein_coding	Tuba3a	tubulin, alpha 3A [Source:MGI Symbol;Acc:MGI:1095406]	-0.625585	3.86557e-13	3.35222e-10	0	0	-0.0496734	0.562856	0.904675	0	0	-0.642389	1.36537e-07	0.000102961	0	0	-0.608782	5.80812e-07	0.0001396	0	0	0.033607	0.84482	0.995117	0	0	6	125278274	125286042	-	5	1	1509	56.06
ENSMUSG00000028312	protein_coding	Smc2	structural maintenance of chromosomes 2 [Source:MGI Symbol;Acc:MGI:106067]	-0.55374	1.03244e-12	8.52696e-10	0	0	-0.015831	0.838573	0.976318	0	0	-0.445009	4.95336e-05	0.00636378	0	0	-0.662471	1.78441e-09	6.8775e-07	0	0	-0.217461	0.161884	0.900149	0	0	4	52439243	52488260	+	25	5	5478	39.89
ENSMUSG00000070814	protein_coding	6330408A02Rik	RIKEN cDNA 6330408A02 gene [Source:MGI Symbol;Acc:MGI:2447816]	1.14378	1.44592e-12	1.13991e-09	1	1	0.0554503	0.73436	0.953421	0	0	1.05127	4.6145e-06	0.00117759	1	1	1.23628	5.50698e-08	1.67567e-05	1	1	0.185009	0.571088	0.98658	0	0	7	13258967	13278721	-	5	7	11662	47.16
ENSMUSG00000043020	protein_coding	Wdr63	WD repeat domain 63 [Source:MGI Symbol;Acc:MGI:3045269]	-0.594607	2.07968e-12	1.56826e-09	0	0	0.0591014	0.48378	0.882594	0	0	-0.587789	9.26677e-07	0.000387585	0	0	-0.601426	4.80024e-07	0.00012066	0	0	-0.0136374	0.93562	0.999989	0	0	3	146040526	146108130	-	25	3	3311	47.75
ENSMUSG00000051592	protein_coding	Ccnb3	cyclin B3 [Source:MGI Symbol;Acc:MGI:2183443]	1.1272	2.56937e-12	1.85679e-09	1	1	-0.104136	0.522716	0.893377	0	0	0.77228	0.000534178	0.0309826	0	0	1.48212	1.64116e-10	8.62552e-08	1	1	0.709844	0.0294948	0.696373	0	0	X	6979652	7041619	-	14	2	4566	41.28
ENSMUSG00000006398	protein_coding	Cdc20	cell division cycle 20 [Source:MGI Symbol;Acc:MGI:1859866]	-0.501301	3.1912e-12	2.21393e-09	0	0	0.0385387	0.591935	0.912402	0	0	-0.466406	4.79056e-06	0.00118697	0	0	-0.536196	1.26613e-07	3.59997e-05	0	0	-0.0697907	0.627424	0.987452	0	0	4	118432901	118437352	-	9	2	1868	55.25
ENSMUSG00000026944	protein_coding	Abca2	ATP-binding cassette, sub-family A (ABC1), member 2 [Source:MGI Symbol;Acc:MGI:99606]	-1.43325	4.19562e-12	2.73696e-09	-1	-1	-0.15174	0.465576	0.875239	0	0	-0.953506	0.000894789	0.0431089	0	0	-1.91299	1.16822e-10	6.33174e-08	-1	-1	-0.959486	0.0212769	0.654301	0	0	2	25428703	25448540	+	46	7	8346	57.62
ENSMUSG00000030816	protein_coding	Rnf40	ring finger protein 40 [Source:MGI Symbol;Acc:MGI:2142048]	-0.513666	4.26073e-12	2.73696e-09	0	0	0.0980016	0.185529	0.690527	0	0	-0.511062	1.19812e-06	0.000461782	0	0	-0.516269	7.71409e-07	0.000172414	0	0	-0.00520697	0.971956	0.999989	0	0	7	127588698	127603605	+	20	1	4154	57.22
ENSMUSG00000006215	protein_coding	Zbtb17	zinc finger and BTB domain containing 17 [Source:MGI Symbol;Acc:MGI:107410]	-0.712762	6.40308e-12	3.96625e-09	0	0	0.0153493	0.882466	0.985714	0	0	-0.81803	2.54995e-08	2.76414e-05	0	0	-0.607493	3.40157e-05	0.00398627	0	0	0.210536	0.311053	0.954299	0	0	4	141444654	141467930	+	14	7	3877	58.83
ENSMUSG00000058019	protein_coding	Ces5a	carboxylesterase 5A [Source:MGI Symbol;Acc:MGI:1915185]	-2.85042	1.06514e-11	6.37027e-09	-1	-1	1.68883	0.000433769	0.0488526	1	1	-0.346958	0.562005	0.873268	0	0	-5.35388	5.78671e-35	1.67275e-31	-1	-1	-5.00692	1.96762e-09	1.13755e-05	-1	-1	8	93499213	93535707	-	14	2	2260	47.83
ENSMUSG00000042055	protein_coding	Wdr11	WD repeat domain 11 [Source:MGI Symbol;Acc:MGI:1920230]	-0.650805	1.14519e-11	6.6207e-09	0	0	-0.0241853	0.800585	0.969821	0	0	-0.638103	2.45184e-06	0.000773177	0	0	-0.663507	1.0296e-06	0.000223218	0	0	-0.0254039	0.894455	0.998177	0	0	7	129591863	129635738	+	26	8	10372	45.21
ENSMUSG00000053161	protein_coding	Daw1	dynein assembly factor with WDR repeat domains 1 [Source:MGI Symbol;Acc:MGI:1923089]	-0.735951	1.32932e-11	7.43731e-09	0	0	0.0990516	0.362974	0.824296	0	0	-0.795959	2.59626e-07	0.000145256	0	0	-0.675942	1.01548e-05	0.00155863	0	0	0.120017	0.58149	0.987452	0	0	1	83159752	83210574	+	13	5	2140	45.79
ENSMUSG00000030400	protein_coding	Ercc2	excision repair cross-complementing rodent repair deficiency, complementation group 2 [Source:MGI Symbol;Acc:MGI:95413]	-0.68765	3.21724e-11	1.74375e-08	0	0	-0.104871	0.311629	0.794412	0	0	-0.559487	0.000116728	0.0111852	0	0	-0.815812	3.42218e-08	1.09915e-05	0	0	-0.256325	0.216267	0.928189	0	0	7	19382010	19395694	+	21	10	4170	59.14
ENSMUSG00000033255	protein_coding	Gm5134	predicted gene 5134 [Source:MGI Symbol;Acc:MGI:3646667]	-0.705362	3.59608e-11	1.89001e-08	0	0	0.37176	0.00048468	0.0503371	0	0	-0.682756	9.26233e-06	0.00199749	0	0	-0.727969	7.75388e-07	0.000172414	0	0	-0.0452134	0.832293	0.995117	0	0	10	75954514	76009591	+	15	2	3128	50.48
ENSMUSG00000030882	protein_coding	Dnhd1	dynein heavy chain domain 1 [Source:MGI Symbol;Acc:MGI:1924755]	-0.67646	4.54192e-11	2.31691e-08	0	0	0.0408006	0.690121	0.942167	0	0	-0.6676	4.37297e-06	0.00116684	0	0	-0.685321	2.35655e-06	0.000492433	0	0	-0.0177215	0.931006	0.999989	0	0	7	105640562	105721799	+	46	5	15578	51.35
ENSMUSG00000037437	protein_coding	Adam32	a disintegrin and metallopeptidase domain 32 [Source:MGI Symbol;Acc:MGI:2653822]	-0.502161	5.26666e-11	2.60986e-08	0	0	-0.0286203	0.707726	0.947862	0	0	-0.531005	9.38571e-07	0.000387585	0	0	-0.473318	1.2019e-05	0.00179335	0	0	0.0576861	0.705558	0.987452	0	0	8	24836140	24948804	-	22	8	2993	43.33
ENSMUSG00000024926	protein_coding	Kat5	K(lysine) acetyltransferase 5 [Source:MGI Symbol;Acc:MGI:1932051]	-0.471959	6.8854e-11	3.31723e-08	0	0	0.14267	0.048575	0.433377	0	0	-0.570167	3.44466e-08	3.51436e-05	0	0	-0.373752	0.000224244	0.0168367	0	0	0.196414	0.174579	0.909846	0	0	19	5603017	5610094	-	14	1	2008	54.53
ENSMUSG00000027227	protein_coding	Sord	sorbitol dehydrogenase [Source:MGI Symbol;Acc:MGI:98266]	-1.26076	9.75114e-11	4.57091e-08	-1	-1	-0.126002	0.511493	0.892651	0	0	-1.60776	7.35617e-09	1.03171e-05	-1	-1	-0.913763	0.000838848	0.0427911	0	0	0.694001	0.0708951	0.797927	0	0	2	122234749	122265340	+	9	1	2352	50.38
ENSMUSG00000001280	protein_coding	Sp1	trans-acting transcription factor 1 [Source:MGI Symbol;Acc:MGI:98372]	0.455018	1.0098e-10	4.60895e-08	0	0	-0.0788526	0.26238	0.76048	0	0	0.381577	0.000120639	0.0113716	0	0	0.528459	1.19317e-07	3.44904e-05	0	0	0.146882	0.296548	0.949914	0	0	15	102406143	102436404	+	9	8	8325	43.93
ENSMUSG00000036743	protein_coding	Psma8	proteasome (prosome, macropain) subunit, alpha type, 8 [Source:MGI Symbol;Acc:MGI:1920927]	-0.547378	1.15828e-10	5.15106e-08	0	0	-0.229416	0.00684526	0.1918	0	0	-0.654169	4.51164e-08	4.21982e-05	0	0	-0.440587	0.000260305	0.0188827	0	0	0.213583	0.208022	0.926052	0	0	18	14706151	14762299	+	7	1	1693	42.71
ENSMUSG00000053868	protein_coding	Gm5142	predicted gene 5142 [Source:MGI Symbol;Acc:MGI:3647352]	0.494881	1.4727e-10	6.38561e-08	0	0	0.101133	0.190173	0.695667	0	0	0.447194	4.65434e-05	0.00602425	0	0	0.542567	5.87571e-07	0.0001396	0	0	0.0953727	0.536781	0.9808	0	0	14	59158503	59178749	-	2	1	626	46.01
ENSMUSG00000031629	protein_coding	Mlf1ip	myeloid leukemia factor 1 interacting protein [Source:MGI Symbol;Acc:MGI:1919126]	-0.460846	1.81724e-10	7.68738e-08	0	0	-0.000966173	0.989352	0.999994	0	0	-0.528603	2.45494e-07	0.000145256	0	0	-0.393089	0.000116549	0.0104525	0	0	0.135515	0.348427	0.95783	0	0	8	46552055	46580007	+	15	7	3618	44.56
ENSMUSG00000096375	protein_coding	Gm7094	predicted pseudogene 7094 [Source:MGI Symbol;Acc:MGI:3648114]	-0.453242	2.17804e-10	8.99427e-08	0	0	0.0566669	0.42683	0.857589	0	0	-0.52148	2.5657e-07	0.000145256	0	0	-0.385005	0.000132549	0.011106	0	0	0.136474	0.338638	0.95783	0	0	1	21272338	21273082	+	1	1	745	42.95
ENSMUSG00000014668	protein_coding	Chfr	checkpoint with forkhead and ring finger domains [Source:MGI Symbol;Acc:MGI:2444898]	-0.496852	2.84515e-10	1.14759e-07	0	0	0.124844	0.112854	0.586821	0	0	-0.577976	2.4802e-07	0.000145256	0	0	-0.415728	0.00017512	0.0138688	0	0	0.162248	0.302868	0.954299	0	0	5	110135840	110171972	+	18	2	3169	48.28
ENSMUSG00000050553	protein_coding	Gk2	glycerol kinase 2 [Source:MGI Symbol;Acc:MGI:1329027]	-0.515632	3.02569e-10	1.1845e-07	0	0	-0.14098	0.0843849	0.52703	0	0	-0.309815	0.00737486	0.143012	0	0	-0.721449	5.0825e-10	2.42721e-07	0	0	-0.411635	0.0117706	0.588736	0	0	5	97455161	97457008	-	1	1	1848	45.29
ENSMUSG00000040356	protein_coding	Skiv2l	superkiller viralicidic activity 2-like (S. cerevisiae) [Source:MGI Symbol;Acc:MGI:1099835]	-0.424312	3.07326e-10	1.1845e-07	0	0	-0.0827272	0.219413	0.727907	0	0	-0.352463	0.000206058	0.0169378	0	0	-0.496161	2.15442e-07	5.82281e-05	0	0	-0.143698	0.286145	0.948065	0	0	17	34839228	34850210	-	21	11	4977	57.77
ENSMUSG00000049858	protein_coding	Suox	sulfite oxidase [Source:MGI Symbol;Acc:MGI:2446117]	-1.19446	3.21401e-10	1.21182e-07	-1	-1	0.339794	0.0777608	0.512807	0	0	-1.08135	8.24591e-05	0.00908784	-1	-1	-1.30757	6.17578e-07	0.000144747	-1	-1	-0.226224	0.55835	0.985025	0	0	10	128669887	128673918	-	4	1	2349	51.43
ENSMUSG00000025092	protein_coding	Hspa12a	heat shock protein 12A [Source:MGI Symbol;Acc:MGI:1920692]	-0.810867	3.89119e-10	1.41704e-07	0	0	0.0687099	0.597227	0.913914	0	0	-0.620979	0.000700494	0.037154	0	0	-1.00075	4.66459e-08	1.45284e-05	-1	-1	-0.379775	0.143865	0.887076	0	0	19	58795751	58860984	-	12	1	5733	49.35
ENSMUSG00000050074	protein_coding	Spink8	serine peptidase inhibitor, Kazal type 8 [Source:MGI Symbol;Acc:MGI:1925959]	-4.58465	3.92169e-10	1.41704e-07	-1	-1	3.30055	0.000504027	0.0514196	1	0	-1.17771	0.280061	0.705768	0	0	-7.9916	4.77571e-58	2.07075e-54	-1	-1	-6.81389	0.000357221	0.193614	-1	0	9	109812280	109826633	+	6	3	794	46.47
ENSMUSG00000097573	protein_coding	AC133162.1	Uncharacterized protein [Source:UniProtKB/TrEMBL;Acc:M0QWI5]	1.04214	4.54681e-10	1.60938e-07	1	1	0.10884	0.5178	0.893368	0	0	0.651598	0.0059286	0.127516	0	0	1.43267	1.25216e-09	5.05056e-07	1	1	0.781075	0.0200204	0.639145	0	0	1	59119833	59122139	+	1	1	2307	49.41
ENSMUSG00000032456	protein_coding	Nmnat3	nicotinamide nucleotide adenylyltransferase 3 [Source:MGI Symbol;Acc:MGI:1921330]	0.670564	4.92327e-10	1.70779e-07	0	0	-0.478826	8.70982e-06	0.00397534	0	0	0.461804	0.0020898	0.0728925	0	0	0.879324	1.33609e-08	4.54375e-06	0	0	0.41752	0.0523035	0.75408	0	0	9	98287435	98420527	+	8	7	5083	48.06
ENSMUSG00000000682	protein_coding	Cd52	CD52 antigen [Source:MGI Symbol;Acc:MGI:1346088]	-3.02652	5.11354e-10	1.739e-07	-1	-1	3.50528	5.17254e-14	1.79425e-10	1	1	-0.249022	0.736471	0.935944	0	0	-5.80402	7.79447e-67	4.50624e-63	-1	-1	-5.555	2.88341e-08	0.00010002	-1	-1	4	134082448	134095082	-	4	3	1187	52.91
ENSMUSG00000051900	protein_coding	Abca16	ATP-binding cassette, sub-family A (ABC1), member 16 [Source:MGI Symbol;Acc:MGI:2388711]	-0.432423	7.4886e-10	2.49773e-07	0	0	-0.00918574	0.895893	0.987342	0	0	-0.448291	6.51587e-06	0.0015481	0	0	-0.416556	2.71798e-05	0.00344092	0	0	0.0317347	0.821175	0.995117	0	0	7	120409647	120544813	+	30	4	7147	38.77
ENSMUSG00000025431	protein_coding	Crisp1	cysteine-rich secretory protein 1 [Source:MGI Symbol;Acc:MGI:102553]	-4.65924	8.35193e-10	2.73313e-07	-1	-1	5.60977	2.35979e-23	1.36427e-19	1	1	-1.25777	0.260749	0.689008	0	0	-8.06072	4.50827e-237	7.81915e-233	-1	-1	-6.80295	0.000246192	0.152498	-1	0	17	40293758	40319207	-	8	1	1416	36.72
ENSMUSG00000030889	protein_coding	Vwa3a	von Willebrand factor A domain containing 3A [Source:MGI Symbol;Acc:MGI:3041229]	0.430853	1.36252e-09	4.3762e-07	0	0	-0.0424472	0.550292	0.901711	0	0	0.396293	8.01735e-05	0.00891365	0	0	0.465413	3.73663e-06	0.00074492	0	0	0.0691197	0.626729	0.987452	0	0	7	120739557	120805742	+	35	7	5821	49.34
ENSMUSG00000031938	protein_coding	4931406C07Rik	RIKEN cDNA 4931406C07 gene [Source:MGI Symbol;Acc:MGI:1918234]	0.566692	1.61995e-09	5.07966e-07	0	0	0.0506591	0.590277	0.912389	0	0	0.526983	7.82598e-05	0.00887044	0	0	0.6064	4.57405e-06	0.000852279	0	0	0.0794172	0.673016	0.987452	0	0	9	15283337	15306448	-	10	3	2981	47.03
ENSMUSG00000050799	protein_coding	Hist1h2ba	histone cluster 1, H2ba [Source:MGI Symbol;Acc:MGI:2448375]	-0.614833	1.64011e-09	5.07966e-07	0	0	-0.354656	0.000490088	0.0505958	0	0	-0.702688	1.06833e-06	0.000430911	0	0	-0.526978	0.00026238	0.0188827	0	0	0.17571	0.387333	0.971434	0	0	13	23933768	23934156	-	1	1	389	58.61
ENSMUSG00000036395	protein_coding	Glb1l2	galactosidase, beta 1-like 2 [Source:MGI Symbol;Acc:MGI:2388283]	-1.43079	2.12436e-09	6.46401e-07	-1	-1	1.14319	2.10905e-06	0.00114311	1	1	-0.186646	0.607378	0.892165	0	0	-2.67493	1.46228e-19	1.81156e-16	-1	-1	-2.48829	2.0044e-07	0.000579406	-1	-1	9	26763044	26806468	-	22	7	5031	48.7
ENSMUSG00000024862	protein_coding	Klc2	kinesin light chain 2 [Source:MGI Symbol;Acc:MGI:107953]	-0.467797	3.01859e-09	9.02662e-07	0	0	0.0306398	0.697662	0.944117	0	0	-0.553465	7.46415e-07	0.000349887	0	0	-0.382129	0.000594097	0.0343467	0	0	0.171336	0.277447	0.948065	0	0	19	5107746	5118560	-	11	9	4134	59.43
ENSMUSG00000061046	protein_coding	Haghl	hydroxyacylglutathione hydrolase-like [Source:MGI Symbol;Acc:MGI:1919877]	-0.651206	3.19122e-09	9.38112e-07	0	0	0.0883478	0.422478	0.854714	0	0	-0.857065	4.62272e-08	4.21982e-05	0	0	-0.445347	0.00387092	0.111524	0	0	0.411718	0.0616644	0.770744	0	0	17	25779843	25785673	-	5	11	2643	57.85
ENSMUSG00000044424	protein_coding	Gm9493	predicted gene 9493 [Source:MGI Symbol;Acc:MGI:3779903]	2.0915	4.22726e-09	1.22196e-06	1	1	0.392615	0.257992	0.756996	0	0	1.61715	0.00121635	0.0527408	0	0	2.56585	4.51404e-07	0.000115134	1	1	0.948695	0.171825	0.907241	0	0	19	23619742	23620320	+	1	1	579	48.88
ENSMUSG00000072893	processed_transcript	4933439C10Rik	RIKEN cDNA 4933439C10 gene [Source:MGI Symbol;Acc:MGI:1921726]	1.19366	4.47817e-09	1.27327e-06	1	1	-0.193576	0.349123	0.815993	0	0	1.30542	4.36037e-06	0.00116684	1	1	1.0819	0.0002034	0.015679	1	1	-0.223515	0.589295	0.987452	0	0	11	59505662	59513647	+	4	6	5616	52.28
ENSMUSG00000058626	protein_coding	Capn11	calpain 11 [Source:MGI Symbol;Acc:MGI:1352490]	-0.541642	5.13454e-09	1.43635e-06	0	0	0.197873	0.0327284	0.375672	0	0	-0.608813	4.24634e-06	0.00116684	0	0	-0.474471	0.000257083	0.0188137	0	0	0.134342	0.468441	0.976846	0	0	17	45630204	45659325	-	23	2	2708	52.36
ENSMUSG00000032580	protein_coding	Rbm5	RNA binding motif protein 5 [Source:MGI Symbol;Acc:MGI:1933204]	-0.511726	6.30387e-09	1.73547e-06	0	0	-0.0906512	0.303188	0.788739	0	0	-0.5932	1.86096e-06	0.000635637	0	0	-0.430252	0.000564396	0.0329592	0	0	0.162947	0.354768	0.961576	0	0	9	107740371	107770996	-	18	19	15262	42.39
ENSMUSG00000002963	protein_coding	Pnkp	polynucleotide kinase 3'- phosphatase [Source:MGI Symbol;Acc:MGI:1891698]	-0.783267	7.17945e-09	1.94563e-06	0	0	0.108838	0.422884	0.854871	0	0	-0.752882	9.56282e-05	0.0100588	0	0	-0.813653	1.82119e-05	0.00248714	0	0	-0.0607704	0.823156	0.995117	0	0	7	44857139	44862925	+	10	12	3133	57.29
ENSMUSG00000062017	protein_coding	Abca14	ATP-binding cassette, sub-family A (ABC1), member 14 [Source:MGI Symbol;Acc:MGI:2388708]	-0.379845	8.26531e-09	2.20544e-06	0	0	0.180684	0.00608941	0.183865	0	0	-0.450793	1.52773e-06	0.000563765	0	0	-0.308898	0.000857021	0.0433358	0	0	0.141895	0.281382	0.948065	0	0	7	120203961	120325352	+	33	4	5897	42.34
ENSMUSG00000079171	lincRNA	Gm13942	predicted gene 13942 [Source:MGI Symbol;Acc:MGI:3650362]	-0.636783	8.42294e-09	2.21345e-06	0	0	0.206508	0.0618074	0.480438	0	0	-0.558017	0.000405462	0.0271519	0	0	-0.715548	3.85088e-06	0.000751999	0	0	-0.157531	0.476317	0.97727	0	0	2	111051320	111057574	-	3	1	325	40.31
ENSMUSG00000051747	protein_coding	Ttn	titin [Source:MGI Symbol;Acc:MGI:98864]	0.640361	8.77129e-09	2.24517e-06	0	0	0.384404	0.000564063	0.0540632	0	0	0.72489	8.15561e-06	0.00179052	0	0	0.555833	0.000258933	0.0188694	0	0	-0.169057	0.448416	0.976846	0	0	2	76703980	76982547	-	345	24	116824	47.03
ENSMUSG00000062132	antisense	Gm1082	predicted gene 1082 [Source:MGI Symbol;Acc:MGI:2685928]	-0.993449	8.80254e-09	2.24517e-06	0	0	0.371515	0.0323789	0.374919	0	0	-1.19275	1.93496e-06	0.000645383	-1	-1	-0.794149	0.000835806	0.0427911	0	0	0.398601	0.250966	0.939597	0	0	7	30515122	30522193	+	12	1	2648	60.27
ENSMUSG00000036480	protein_coding	Prss56	protease, serine 56 [Source:MGI Symbol;Acc:MGI:1916703]	-0.757488	9.28488e-09	2.33387e-06	0	0	-0.235658	0.0751544	0.509042	0	0	-0.784932	1.61752e-05	0.00283211	0	0	-0.730044	0.000131591	0.0110792	0	0	0.054888	0.836339	0.995117	0	0	1	87183313	87188405	+	13	1	2180	61.19
ENSMUSG00000035545	protein_coding	Leng8	leukocyte receptor cluster (LRC) member 8 [Source:MGI Symbol;Acc:MGI:2142195]	0.646615	9.5103e-09	2.35638e-06	0	0	-0.215763	0.0548936	0.456999	0	0	0.6151	0.000107164	0.0108061	0	0	0.67813	2.22038e-05	0.00288796	0	0	0.0630309	0.779048	0.993528	0	0	7	4137039	4148173	+	13	10	6391	56.08
ENSMUSG00000034023	protein_coding	Fancd2	Fanconi anemia, complementation group D2 [Source:MGI Symbol;Acc:MGI:2448480]	-0.508031	1.00366e-08	2.45176e-06	0	0	0.0996942	0.260666	0.759805	0	0	-0.526135	3.01733e-05	0.00446188	0	0	-0.489927	8.48846e-05	0.0082248	0	0	0.0362077	0.838111	0.995117	0	0	6	113531682	113597017	+	43	7	7937	45.13
ENSMUSG00000034683	protein_coding	Ppp1r1c	protein phosphatase 1, regulatory (inhibitor) subunit 1C [Source:MGI Symbol;Acc:MGI:1923185]	0.693172	1.03804e-08	2.50053e-06	0	0	0.305437	0.0119291	0.24808	0	0	0.466747	0.0079638	0.149001	0	0	0.919598	3.30063e-08	1.08012e-05	0	0	0.45285	0.0625618	0.77575	0	0	2	79707780	79818496	+	7	5	5826	38.47
ENSMUSG00000035582	protein_coding	Gdpd4	glycerophosphodiester phosphodiesterase domain containing 4 [Source:MGI Symbol;Acc:MGI:3606573]	-0.548694	1.43457e-08	3.40582e-06	0	0	0.0110202	0.909401	0.989439	0	0	-0.604643	1.02293e-05	0.00208725	0	0	-0.492746	0.00031311	0.0216358	0	0	0.111898	0.563587	0.985085	0	0	7	97919955	98049663	+	18	2	3053	45.46
ENSMUSG00000015243	protein_coding	Abca1	ATP-binding cassette, sub-family A (ABC1), member 1 [Source:MGI Symbol;Acc:MGI:99607]	0.406022	1.45313e-08	3.40582e-06	0	0	0.181922	0.0110958	0.23805	0	0	0.360783	0.000425724	0.0279218	0	0	0.451261	6.75092e-06	0.00114792	0	0	0.0904785	0.527708	0.980592	0	0	4	53030787	53159895	-	50	2	10363	47.6
ENSMUSG00000033644	protein_coding	Piwil2	piwi-like RNA-mediated gene silencing 2 [Source:MGI Symbol;Acc:MGI:1930036]	-0.409982	1.62529e-08	3.75853e-06	0	0	-0.412137	1.36921e-08	2.63861e-05	0	0	-0.348915	0.000582773	0.032347	0	0	-0.471049	5.75228e-06	0.00100775	0	0	-0.122134	0.399858	0.974389	0	0	14	70372480	70429094	-	23	1	4913	49.2
ENSMUSG00000038022	protein_coding	Fam188b	family with sequence similarity 188, member B [Source:MGI Symbol;Acc:MGI:3583959]	-0.381406	1.78654e-08	4.07708e-06	0	0	-0.0359201	0.595762	0.913573	0	0	-0.346829	0.000292296	0.0218154	0	0	-0.415983	1.41238e-05	0.00200789	0	0	-0.0691537	0.609583	0.987452	0	0	6	55203383	55320222	+	18	1	4270	52.95
ENSMUSG00000034371	protein_coding	Dak	dihydroxyacetone kinase 2 homolog (yeast) [Source:MGI Symbol;Acc:MGI:2385084]	-0.526653	1.8407e-08	4.14612e-06	0	0	-0.173924	0.0627969	0.482182	0	0	-0.525375	6.80104e-05	0.00807926	0	0	-0.52793	7.07372e-05	0.00717465	0	0	-0.00255477	0.989054	0.999989	0	0	19	10592200	10604258	-	17	1	2253	55.66
ENSMUSG00000022014	protein_coding	Epsti1	epithelial stromal interaction 1 (breast) [Source:MGI Symbol;Acc:MGI:1915168]	-0.642583	1.866e-08	4.14922e-06	0	0	0.186896	0.102122	0.569885	0	0	-0.629624	0.00011332	0.01098	0	0	-0.655542	4.20414e-05	0.00473484	0	0	-0.0259183	0.909912	0.999307	0	0	14	77904239	78002656	+	13	2	2317	45.84
ENSMUSG00000028248	protein_coding	Sfrs18	serine/arginine-rich splicing factor 18 [Source:MGI Symbol;Acc:MGI:1913875]	0.553116	1.90979e-08	4.19285e-06	0	0	-0.149895	0.127223	0.614457	0	0	0.501525	0.000293068	0.0218154	0	0	0.604708	1.53898e-05	0.00211842	0	0	0.103184	0.59956	0.987452	0	0	4	21847583	21876475	+	8	12	10187	39.27
ENSMUSG00000062619	protein_coding	2310039H08Rik	RIKEN cDNA 2310039H08 gene [Source:MGI Symbol;Acc:MGI:1914351]	0.800263	2.02657e-08	4.3936e-06	0	0	-0.0498992	0.726733	0.951747	0	0	0.487138	0.0146325	0.207116	0	0	1.11339	4.6909e-08	1.45284e-05	1	1	0.626251	0.0285192	0.695969	0	0	17	46772635	46773407	+	1	1	773	57.96
ENSMUSG00000050855	protein_coding	Zfp940	zinc finger protein 940 [Source:MGI Symbol;Acc:MGI:2446235]	0.967503	2.11738e-08	4.53381e-06	0	0	0.19588	0.256573	0.755132	0	0	0.717294	0.00347736	0.0945712	0	0	1.21771	5.45535e-07	0.000133264	1	1	0.500418	0.147226	0.890612	0	0	7	29833620	29853669	-	6	4	6090	44.5
ENSMUSG00000032350	protein_coding	Gclc	glutamate-cysteine ligase, catalytic subunit [Source:MGI Symbol;Acc:MGI:104990]	-0.608958	2.69727e-08	5.70507e-06	0	0	-0.218222	0.0465976	0.427815	0	0	-0.742214	1.13932e-06	0.0004491	0	0	-0.475702	0.00248179	0.0859164	0	0	0.266512	0.224499	0.932135	0	0	9	77754535	77794485	+	16	1	3423	47.68
ENSMUSG00000070737	protein_coding	Gm12942	predicted gene 12942 [Source:MGI Symbol;Acc:MGI:3758095]	1.04501	2.79552e-08	5.84164e-06	1	1	-0.00961102	0.959408	0.996274	0	0	0.948852	0.000338901	0.0240898	0	0	1.14116	1.97783e-05	0.00264676	1	1	0.192312	0.61415	0.987452	0	0	4	127123691	127129644	+	4	2	1910	45.92
ENSMUSG00000021196	protein_coding	Pfkp	phosphofructokinase, platelet [Source:MGI Symbol;Acc:MGI:1891833]	-0.395452	3.01335e-08	6.22186e-06	0	0	0.102131	0.152136	0.647522	0	0	-0.433703	1.8971e-05	0.00321804	0	0	-0.357201	0.000377035	0.0250548	0	0	0.0765016	0.591702	0.987452	0	0	13	6579768	6648777	-	25	13	9395	47.7
ENSMUSG00000031860	protein_coding	Pbx4	pre B cell leukemia homeobox 4 [Source:MGI Symbol;Acc:MGI:1931321]	0.389892	3.05887e-08	6.24153e-06	0	0	-0.00977105	0.889613	0.986146	0	0	0.460455	3.95627e-06	0.00112488	0	0	0.31933	0.00130454	0.0575722	0	0	-0.141126	0.31612	0.956134	0	0	8	69832624	69873163	+	9	9	2955	53.57
ENSMUSG00000024056	protein_coding	Ndc80	NDC80 homolog, kinetochore complex component (S. cerevisiae) [Source:MGI Symbol;Acc:MGI:1914302]	-0.509317	3.22766e-08	6.50937e-06	0	0	0.232862	0.0115237	0.242805	0	0	-0.707684	9.54963e-08	8.28144e-05	0	0	-0.310951	0.0150022	0.233571	0	0	0.396733	0.0313992	0.697655	0	0	17	71496100	71526857	-	17	1	2201	44.07
ENSMUSG00000037313	protein_coding	Tacc3	transforming, acidic coiled-coil containing protein 3 [Source:MGI Symbol;Acc:MGI:1341163]	-0.436818	3.3276e-08	6.63379e-06	0	0	0.0657607	0.405698	0.845767	0	0	-0.467701	3.21067e-05	0.00460213	0	0	-0.405936	0.000261937	0.0188827	0	0	0.0617648	0.696169	0.987452	0	0	5	33658128	33678995	+	15	7	3551	50.72
ENSMUSG00000064193	pseudogene	Gm4735	predicted gene 4735 [Source:MGI Symbol;Acc:MGI:3645521]	-1.44695	3.40723e-08	6.71535e-06	-1	-1	-0.734849	0.00489883	0.163635	0	0	-0.588874	0.0949587	0.482747	0	0	-2.30502	2.82986e-09	1.04428e-06	-1	-1	-1.71614	0.00102375	0.318913	0	0	2	80837127	80838762	+	1	2	1636	55.44
ENSMUSG00000036196	protein_coding	Slc26a8	solute carrier family 26, member 8 [Source:MGI Symbol;Acc:MGI:2385046]	-0.470819	3.55529e-08	6.92843e-06	0	0	0.032846	0.700207	0.944117	0	0	-0.479777	7.34893e-05	0.00855435	0	0	-0.461861	0.0001283	0.010908	0	0	0.0179156	0.916364	0.999989	0	0	17	28637783	28689987	-	20	2	4179	49.34
ENSMUSG00000004880	protein_coding	Lbr	lamin B receptor [Source:MGI Symbol;Acc:MGI:2138281]	-0.531554	3.72053e-08	7.16988e-06	0	0	-0.136306	0.158385	0.656087	0	0	-0.719145	1.21306e-07	9.56331e-05	0	0	-0.343964	0.0122196	0.207781	0	0	0.37518	0.0522166	0.75408	0	0	1	181815316	181842401	-	14	1	3551	44.55
ENSMUSG00000033491	protein_coding	Prss35	protease, serine, 35 [Source:MGI Symbol;Acc:MGI:2444800]	0.779264	3.79749e-08	7.23776e-06	0	0	0.0523435	0.711327	0.94899	0	0	0.614549	0.00219523	0.0746552	0	0	0.943979	2.39454e-06	0.000494416	0	0	0.32943	0.244109	0.938069	0	0	9	86743633	86758272	+	3	2	3227	47.57
ENSMUSG00000036403	protein_coding	Cep135	centrosomal protein 135 [Source:MGI Symbol;Acc:MGI:2681869]	0.460002	4.87837e-08	9.19678e-06	0	0	-0.0244026	0.772209	0.962567	0	0	0.310402	0.00910128	0.158646	0	0	0.609601	3.35499e-07	8.6849e-05	0	0	0.2992	0.0760286	0.811032	0	0	5	76588698	76646466	+	24	3	7188	44.91
ENSMUSG00000023084	protein_coding	Lrrc71	leucine rich repeat containing 71 [Source:MGI Symbol;Acc:MGI:1921735]	-0.399945	5.35678e-08	9.89981e-06	0	0	-0.130879	0.0749447	0.508744	0	0	-0.409319	7.8573e-05	0.00887044	0	0	-0.390572	0.000181164	0.0142177	0	0	0.0187471	0.898531	0.998284	0	0	3	87736923	87748625	-	14	5	4552	53.91
ENSMUSG00000052468	protein_coding	Pmp2	peripheral myelin protein 2 [Source:MGI Symbol;Acc:MGI:102667]	1.18033	5.36544e-08	9.89981e-06	1	1	0.212889	0.339773	0.809621	0	0	1.04664	0.000931549	0.0442072	1	1	1.31402	9.98946e-06	0.00155863	1	1	0.267379	0.549942	0.985025	0	0	3	10179851	10183885	-	4	1	1364	43.04
ENSMUSG00000011154	protein_coding	1700026D08Rik	RIKEN cDNA 1700026D08 gene [Source:MGI Symbol;Acc:MGI:1922806]	-0.410293	5.43885e-08	9.92962e-06	0	0	0.116962	0.120933	0.602958	0	0	-0.418675	9.41403e-05	0.0100588	0	0	-0.401911	0.000155295	0.0125276	0	0	0.0167637	0.911481	0.99972	0	0	7	83774101	83794880	-	7	3	3015	45.9
ENSMUSG00000035456	protein_coding	Prdm8	PR domain containing 8 [Source:MGI Symbol;Acc:MGI:1924880]	1.39481	5.7119e-08	1.03195e-05	1	1	-0.22258	0.391478	0.8388	0	0	0.610083	0.0838111	0.458543	0	0	2.17953	4.38681e-09	1.5851e-06	1	1	1.56945	0.00259821	0.421152	0	0	5	98180869	98187448	+	4	1	3119	58.13
ENSMUSG00000000916	protein_coding	Nsun5	NOL1/NOP2/Sun domain family, member 5 [Source:MGI Symbol;Acc:MGI:2140844]	0.949622	6.32641e-08	1.13119e-05	0	0	0.114947	0.516031	0.892942	0	0	0.744202	0.00300505	0.0881888	0	0	1.15504	2.59003e-06	0.000528487	1	1	0.41084	0.245531	0.938069	0	0	5	135369953	135376805	+	9	7	3142	52.36
ENSMUSG00000049897	protein_coding	Gm711	predicted gene 711 [Source:MGI Symbol;Acc:MGI:2685557]	-0.393794	6.80021e-08	1.2035e-05	0	0	-0.0607247	0.405055	0.845767	0	0	-0.425405	3.69662e-05	0.00504836	0	0	-0.362182	0.000454149	0.0282321	0	0	0.0632223	0.664702	0.987452	0	0	2	26934047	26953496	+	19	2	2191	52.03
ENSMUSG00000020914	protein_coding	Top2a	topoisomerase (DNA) II alpha [Source:MGI Symbol;Acc:MGI:98790]	-0.419451	8.5117e-08	1.49118e-05	0	0	0.0179632	0.81832	0.973612	0	0	-0.549806	7.30662e-07	0.000349887	0	0	-0.289095	0.00891091	0.176428	0	0	0.260711	0.0955877	0.845538	0	0	11	98992943	99024189	-	36	7	9013	41.78
ENSMUSG00000050633	pseudogene	1110035H17Rik	RIKEN cDNA 1110035H17 gene [Source:MGI Symbol;Acc:MGI:1915936]	2.30122	9.61729e-08	1.66802e-05	1	1	-0.620121	0.185358	0.690473	0	0	2.40573	2.46446e-05	0.00388579	1	1	2.19671	0.000692369	0.0378091	1	1	-0.209027	0.839648	0.995117	0	0	7	29155680	29156918	+	3	1	1231	59.14
ENSMUSG00000041301	protein_coding	Cftr	cystic fibrosis transmembrane conductance regulator [Source:MGI Symbol;Acc:MGI:88388]	0.453238	1.0202e-07	1.75192e-05	0	0	-0.0472939	0.57837	0.908914	0	0	0.526882	1.18652e-05	0.0023654	0	0	0.379595	0.00163767	0.0665191	0	0	-0.147287	0.386801	0.971131	0	0	6	18170687	18322768	+	29	6	7765	40.45
ENSMUSG00000020649	protein_coding	Rrm2	ribonucleotide reductase M2 [Source:MGI Symbol;Acc:MGI:98181]	-0.661163	1.03427e-07	1.75867e-05	0	0	0.267354	0.0318416	0.373149	0	0	-0.778103	1.48172e-05	0.00267698	0	0	-0.544224	0.00152906	0.063143	0	0	0.23388	0.347856	0.95783	0	0	12	24708241	24714146	+	9	4	2771	46.52
ENSMUSG00000005952	protein_coding	Trpv1	transient receptor potential cation channel, subfamily V, member 1 [Source:MGI Symbol;Acc:MGI:1341787]	1.3635	1.1651e-07	1.96189e-05	1	1	0.255097	0.33023	0.805785	0	0	1.78478	1.80546e-06	0.000635637	1	1	0.942226	0.00740722	0.157792	0	0	-0.84255	0.108002	0.860572	0	0	11	73234292	73261242	+	16	5	3681	52.76
ENSMUSG00000052525	protein_coding	Spdya	speedy homolog A (Xenopus laevis) [Source:MGI Symbol;Acc:MGI:1918141]	-0.351661	1.18329e-07	1.97336e-05	0	0	0.234279	0.000417477	0.0477199	0	0	-0.434144	4.61079e-06	0.00117759	0	0	-0.269177	0.00381751	0.11072	0	0	0.164967	0.21402	0.927913	0	0	17	71552061	71589533	+	7	4	2198	39.31
ENSMUSG00000063652	protein_coding	Slc22a21	solute carrier family 22 (organic cation transporter), member 21 [Source:MGI Symbol;Acc:MGI:1929481]	-0.424301	1.19905e-07	1.98061e-05	0	0	0.251566	0.00169166	0.101173	0	0	-0.543854	2.1709e-06	0.000697261	0	0	-0.304747	0.00645054	0.149448	0	0	0.239107	0.135622	0.88445	0	0	11	53949965	53980332	-	10	4	3645	51.17
ENSMUSG00000069919	protein_coding	Hba-a1	hemoglobin alpha, adult chain 1 [Source:MGI Symbol;Acc:MGI:96015]	-1.58546	1.26466e-07	2.06927e-05	-1	-1	0.576596	0.0588182	0.469463	0	0	-1.03955	0.0183424	0.23513	0	0	-2.13137	1.38248e-07	3.86737e-05	-1	-1	-1.09182	0.07358	0.80429	0	0	11	32283511	32284465	+	3	2	812	56.16
ENSMUSG00000038886	protein_coding	Man2a2	mannosidase 2, alpha 2 [Source:MGI Symbol;Acc:MGI:2150656]	-0.370197	1.45147e-07	2.35273e-05	0	0	-0.0845308	0.229627	0.736572	0	0	-0.306821	0.00202502	0.072119	0	0	-0.433573	1.37228e-05	0.001967	0	0	-0.126752	0.367747	0.967413	0	0	7	80349098	80371375	-	24	1	6553	55.5
ENSMUSG00000045631	protein_coding	Tmprss12	transmembrane (C-terminal) protease, serine 12 [Source:MGI Symbol;Acc:MGI:1922252]	-0.566959	1.52063e-07	2.44201e-05	0	0	-0.0166285	0.878045	0.98491	0	0	-0.792952	2.09122e-07	0.000134334	0	0	-0.340967	0.0254975	0.301713	0	0	0.451984	0.0366776	0.718677	0	0	15	100280837	100293053	+	5	1	1349	49.44
ENSMUSG00000087045	lincRNA	4930515B02Rik	RIKEN cDNA 4930515B02 gene [Source:MGI Symbol;Acc:MGI:1922378]	4.16655	1.57004e-07	2.49824e-05	1	1	-0.146248	0.83964	0.976708	0	0	3.59279	0.00157752	0.0614844	0	0	4.74031	2.17047e-05	0.00285187	1	1	1.14752	0.504732	0.97789	0	0	4	140872693	140878055	+	3	1	591	54.48
ENSMUSG00000027676	protein_coding	Ccdc39	coiled-coil domain containing 39 [Source:MGI Symbol;Acc:MGI:1289263]	-0.390142	1.7939e-07	2.82849e-05	0	0	0.198783	0.00776938	0.202425	0	0	-0.552855	1.88054e-07	0.000130464	0	0	-0.227429	0.030883	0.32805	0	0	0.325426	0.0293202	0.696373	0	0	3	33812362	33844310	-	21	5	7045	38.35
ENSMUSG00000006310	protein_coding	Zbtb32	zinc finger and BTB domain containing 32 [Source:MGI Symbol;Acc:MGI:1891838]	0.461984	1.83397e-07	2.86562e-05	0	0	0.0768614	0.385676	0.835374	0	0	0.376231	0.00279227	0.0854128	0	0	0.547738	1.1223e-05	0.00169939	0	0	0.171507	0.333132	0.95783	0	0	7	30589681	30598909	-	8	3	2357	55.24
ENSMUSG00000005360	protein_coding	Slc1a3	solute carrier family 1 (glial high affinity glutamate transporter), member 3 [Source:MGI Symbol;Acc:MGI:99917]	0.848762	1.95736e-07	3.03111e-05	0	0	0.231116	0.160164	0.658438	0	0	0.757308	0.00127969	0.053611	0	0	0.940217	3.22414e-05	0.0038833	0	0	0.182909	0.57909	0.987452	0	0	15	8634124	8710764	-	13	8	8537	44.25
ENSMUSG00000032978	protein_coding	Guca2b	guanylate cyclase activator 2b (retina) [Source:MGI Symbol;Acc:MGI:1270851]	-3.13633	2.04738e-07	3.12059e-05	-1	-1	0.650538	0.304552	0.789457	0	0	-3.46804	0.000135206	0.0123422	-1	-1	-2.80461	0.000423926	0.0268342	-1	-1	0.663431	0.587527	0.987452	0	0	4	119656607	119658954	-	3	2	870	55.86
ENSMUSG00000019428	protein_coding	Fkbp8	FK506 binding protein 8 [Source:MGI Symbol;Acc:MGI:1341070]	-0.37295	2.05112e-07	3.12059e-05	0	0	-0.0596748	0.405792	0.845767	0	0	-0.388403	0.000130273	0.0119548	0	0	-0.357498	0.00043085	0.0271733	0	0	0.0309048	0.829573	0.995117	0	0	8	70527724	70535328	+	9	11	4529	56.22
ENSMUSG00000027306	protein_coding	Nusap1	nucleolar and spindle associated protein 1 [Source:MGI Symbol;Acc:MGI:2675669]	-0.416983	2.30768e-07	3.46186e-05	0	0	0.173914	0.0309402	0.370087	0	0	-0.480059	3.03565e-05	0.00446188	0	0	-0.353907	0.00171966	0.0681793	0	0	0.126152	0.43381	0.974905	0	0	2	119618298	119651244	+	11	4	4059	42.84
ENSMUSG00000042426	protein_coding	Dhx29	DEAH (Asp-Glu-Ala-His) box polypeptide 29 [Source:MGI Symbol;Acc:MGI:2145374]	0.424132	2.31536e-07	3.46186e-05	0	0	0.163973	0.0455504	0.425352	0	0	0.350405	0.00276293	0.0849328	0	0	0.497859	1.46184e-05	0.00204595	0	0	0.147454	0.368682	0.967859	0	0	13	112927730	112969431	+	27	1	4405	48.13
ENSMUSG00000035395	protein_coding	Pet2	plasmacytoma expressed transcript 2 [Source:MGI Symbol;Acc:MGI:101758]	0.838428	2.40526e-07	3.56555e-05	0	0	-0.0908973	0.578265	0.908914	0	0	0.663441	0.00336291	0.093322	0	0	1.01342	1.33436e-05	0.00192859	1	1	0.349975	0.284772	0.948065	0	0	X	89403848	89409689	-	12	2	4183	42.19
ENSMUSG00000091844	protein_coding	Gm8251	predicted gene 8251 [Source:MGI Symbol;Acc:MGI:3647616]	0.498854	2.46652e-07	3.60549e-05	0	0	0.147858	0.125519	0.611444	0	0	0.582352	2.20383e-05	0.00357226	0	0	0.415357	0.00229092	0.0819253	0	0	-0.166995	0.386894	0.971131	0	0	1	44055952	44061936	-	1	1	5985	38.28
ENSMUSG00000044548	protein_coding	Dact1	dapper homolog 1, antagonist of beta-catenin (xenopus) [Source:MGI Symbol;Acc:MGI:1891740]	0.984511	2.47378e-07	3.60549e-05	0	0	0.401381	0.0373081	0.393261	0	0	0.980422	0.000492854	0.0299073	0	0	0.9886	0.000127007	0.0108513	0	0	0.00817838	0.984624	0.999989	0	0	12	71309884	71320107	+	4	2	3761	53.36
ENSMUSG00000068854	protein_coding	Hist2h2be	histone cluster 2, H2be [Source:MGI Symbol;Acc:MGI:2448415]	0.646813	2.50086e-07	3.61458e-05	0	0	0.276975	0.027359	0.354936	0	0	0.462052	0.0103167	0.169444	0	0	0.831575	1.89661e-06	0.000401157	0	0	0.369523	0.14119	0.886032	0	0	3	96221121	96223738	+	1	1	2618	45.26
ENSMUSG00000028453	protein_coding	Fancg	Fanconi anemia, complementation group G [Source:MGI Symbol;Acc:MGI:1926471]	-0.552209	3.00445e-07	4.30655e-05	0	0	0.108978	0.311903	0.794745	0	0	-0.702699	4.76031e-06	0.00118697	0	0	-0.401719	0.00791393	0.16321	0	0	0.30098	0.162606	0.901066	0	0	4	43002343	43010506	-	11	10	3795	51.75
ENSMUSG00000022761	protein_coding	Lztr1	leucine-zipper-like transcriptional regulator, 1 [Source:MGI Symbol;Acc:MGI:1914113]	-0.494879	3.3636e-07	4.78182e-05	0	0	0.214031	0.027462	0.354936	0	0	-0.603293	1.55476e-05	0.00275162	0	0	-0.386465	0.00411078	0.115181	0	0	0.216828	0.264096	0.945845	0	0	16	17508688	17526333	+	20	12	5445	53.24
ENSMUSG00000006906	protein_coding	Stambp	STAM binding protein [Source:MGI Symbol;Acc:MGI:1917777]	-0.437437	3.48652e-07	4.91628e-05	0	0	-0.252032	0.00333978	0.138246	0	0	-0.613263	2.88878e-07	0.000151827	0	0	-0.261612	0.0338435	0.342675	0	0	0.351652	0.040677	0.728825	0	0	6	83543206	83572504	-	10	1	2157	46.22
ENSMUSG00000084866	processed_transcript	A930006K02Rik	RIKEN cDNA A930006K02 gene [Source:MGI Symbol;Acc:MGI:1925683]	1.3026	3.62162e-07	5.06559e-05	1	1	0.580299	0.0247419	0.340574	0	0	1.10486	0.00344511	0.094246	0	0	1.50034	1.46274e-05	0.00204595	1	1	0.395478	0.447727	0.976846	0	0	16	91465104	91470121	+	2	1	776	51.16
ENSMUSG00000045587	protein_coding	BC049730	cDNA sequence BC049730 [Source:MGI Symbol;Acc:MGI:2681843]	-0.45755	3.73426e-07	5.18137e-05	0	0	-0.161656	0.0727498	0.503689	0	0	-0.655224	2.05521e-07	0.000134334	0	0	-0.259876	0.043128	0.384895	0	0	0.395348	0.028226	0.695969	0	0	7	24709259	24714533	+	7	1	1170	49.15
ENSMUSG00000000738	protein_coding	Spg7	spastic paraplegia 7 homolog (human) [Source:MGI Symbol;Acc:MGI:2385906]	0.345301	3.90988e-07	5.38198e-05	0	0	0.0372284	0.584243	0.910136	0	0	0.263353	0.00629937	0.131947	0	0	0.427249	8.77524e-06	0.00143583	0	0	0.163896	0.228395	0.932135	0	0	8	123062942	123097760	+	17	12	4188	54.47
ENSMUSG00000062773	protein_coding	Tex101	testis expressed gene 101 [Source:MGI Symbol;Acc:MGI:1930791]	-0.406641	4.32364e-07	5.90466e-05	0	0	-0.411493	3.14729e-07	0.000285354	0	0	-0.520724	3.63724e-06	0.00106923	0	0	-0.292558	0.0110516	0.195991	0	0	0.228165	0.15598	0.892458	0	0	7	24668012	24672050	-	6	1	1054	53.13
ENSMUSG00000028648	protein_coding	Ndufs5	NADH dehydrogenase (ubiquinone) Fe-S protein 5 [Source:MGI Symbol;Acc:MGI:1890889]	3.0447	4.37088e-07	5.92254e-05	1	1	-2.21522	0.000191084	0.0324917	-1	-1	1.07659	0.158612	0.575636	0	0	5.01281	9.5335e-08	2.80253e-05	1	1	3.93622	0.000871186	0.299708	1	0	4	123712710	123718202	-	3	4	860	51.86
ENSMUSG00000035621	protein_coding	Midn	midnolin [Source:MGI Symbol;Acc:MGI:1890222]	0.482262	4.80253e-07	6.45698e-05	0	0	-0.0421624	0.660111	0.931037	0	0	0.500865	0.000215371	0.0174551	0	0	0.463659	0.000627935	0.0355912	0	0	-0.0372065	0.846166	0.995117	0	0	10	80148272	80158368	+	11	7	4307	59.86
ENSMUSG00000070047	protein_coding	Fat1	FAT tumor suppressor homolog 1 (Drosophila) [Source:MGI Symbol;Acc:MGI:109168]	0.383853	4.96116e-07	6.61895e-05	0	0	-0.0216526	0.776707	0.963524	0	0	0.44115	4.53244e-05	0.00594092	0	0	0.326557	0.00244499	0.0854959	0	0	-0.114592	0.45292	0.976846	0	0	8	44950208	45052257	+	26	1	14627	51.28
ENSMUSG00000020461	protein_coding	Clhc1	clathrin heavy chain linker domain containing 1 [Source:MGI Symbol;Acc:MGI:1920574]	0.411632	5.06952e-07	6.7119e-05	0	0	0.0384122	0.639149	0.925151	0	0	0.339662	0.00343264	0.094246	0	0	0.483602	2.90812e-05	0.00365496	0	0	0.14394	0.379656	0.968872	0	0	11	29547950	29578367	+	12	3	2217	38.84
ENSMUSG00000027157	protein_coding	4930430A15Rik	RIKEN cDNA 4930430A15 gene [Source:MGI Symbol;Acc:MGI:1914825]	-0.367205	5.13354e-07	6.73816e-05	0	0	0.050963	0.485459	0.883134	0	0	-0.336922	0.00113434	0.0501886	0	0	-0.397489	0.000119722	0.0105369	0	0	-0.0605664	0.678508	0.987452	0	0	2	111162061	111229602	-	25	2	2440	37.58
ENSMUSG00000026037	protein_coding	Orc2	origin recognition complex, subunit 2 [Source:MGI Symbol;Acc:MGI:1328306]	-0.595057	5.16706e-07	6.73816e-05	0	0	-0.236839	0.0455664	0.425352	0	0	-0.714793	1.75823e-05	0.00301929	0	0	-0.47532	0.00486709	0.125992	0	0	0.239473	0.312107	0.954606	0	0	1	58462771	58505109	-	18	3	3857	43.71
ENSMUSG00000090724	protein_coding	4930542C12Rik	RIKEN cDNA 4930542C12 gene [Source:MGI Symbol;Acc:MGI:1914898]	0.838009	5.85956e-07	7.5842e-05	0	0	-0.0316966	0.850491	0.978379	0	0	0.589639	0.012719	0.191658	0	0	1.08638	4.84604e-06	0.000884735	1	1	0.496739	0.141173	0.886032	0	0	9	78394956	78396158	-	1	1	1203	55.69
ENSMUSG00000021671	protein_coding	Poc5	POC5 centriolar protein homolog (Chlamydomonas) [Source:MGI Symbol;Acc:MGI:1914713]	-0.515655	6.14389e-07	7.89331e-05	0	0	0.0829867	0.421914	0.85447	0	0	-0.615371	2.77594e-05	0.00418659	0	0	-0.415938	0.00429608	0.117156	0	0	0.199434	0.334555	0.95783	0	0	13	96388294	96415587	+	13	1	3033	47.97
ENSMUSG00000025555	protein_coding	Farp1	FERM, RhoGEF (Arhgef) and pleckstrin domain protein 1 (chondrocyte-derived) [Source:MGI Symbol;Acc:MGI:2446173]	1.15427	6.91192e-07	8.81473e-05	1	1	0.306479	0.195434	0.700187	0	0	1.24685	0.000239753	0.0189013	1	1	1.06169	0.0008369	0.0427911	1	1	-0.18516	0.694497	0.987452	0	0	14	121035200	121283744	+	28	4	5524	55.27
ENSMUSG00000038291	protein_coding	Snx25	sorting nexin 25 [Source:MGI Symbol;Acc:MGI:2142610]	-0.393858	7.16531e-07	9.07118e-05	0	0	0.068124	0.391048	0.838463	0	0	-0.474068	2.66198e-05	0.00408579	0	0	-0.313647	0.00505848	0.129021	0	0	0.160421	0.312557	0.954905	0	0	8	46033261	46152159	-	22	9	4440	47.82
ENSMUSG00000074146	protein_coding	4930579C12Rik	RIKEN cDNA 4930579C12 gene [Source:MGI Symbol;Acc:MGI:2441687]	0.470528	7.24869e-07	9.11024e-05	0	0	-0.239145	0.0117817	0.245898	0	0	0.47239	0.000385445	0.0262163	0	0	0.468667	0.000543978	0.0319822	0	0	-0.00372362	0.984447	0.999989	0	0	9	89152005	89177813	-	12	1	768	44.53
ENSMUSG00000034610	protein_coding	Zcchc11	zinc finger, CCHC domain containing 11 [Source:MGI Symbol;Acc:MGI:2445126]	0.445532	7.98409e-07	9.9623e-05	0	0	-0.221099	0.0142362	0.271357	0	0	0.436607	0.000583752	0.032347	0	0	0.454456	0.000399054	0.0258254	0	0	0.0178488	0.921115	0.999989	0	0	4	108459426	108559421	+	29	11	8684	40.18
ENSMUSG00000030292	protein_coding	Smco2	single-pass membrane protein with coiled-coil domains 2 [Source:MGI Symbol;Acc:MGI:1916621]	-0.667005	1.02784e-06	0.000127335	0	0	-0.349584	0.0102265	0.227979	0	0	-0.509608	0.00803369	0.149663	0	0	-0.824401	2.12438e-05	0.00281262	0	0	-0.314793	0.24716	0.938137	0	0	6	146850104	146871406	+	11	4	1594	52.07
ENSMUSG00000056895	protein_coding	Hist3h2ba	histone cluster 3, H2ba [Source:MGI Symbol;Acc:MGI:1925553]	-1.92128	1.04501e-06	0.000128544	-1	-1	-0.310431	0.435314	0.862678	0	0	-2.87461	2.83813e-07	0.000151827	-1	-1	-0.967951	0.0811609	0.502485	0	0	1.90666	0.0154175	0.627591	0	0	11	58948911	58949532	+	1	1	622	57.23
ENSMUSG00000064299	protein_coding	4921528I07Rik	RIKEN cDNA 4921528I07 gene [Source:MGI Symbol;Acc:MGI:1924299]	0.447338	1.18497e-06	0.000144733	0	0	-0.31068	0.000735212	0.0604145	0	0	0.532554	3.9653e-05	0.00537298	0	0	0.362122	0.00565368	0.137175	0	0	-0.170432	0.354204	0.961498	0	0	9	114276683	114317028	-	12	1	2698	43.55
ENSMUSG00000072214	protein_coding	Sept5	septin 5 [Source:MGI Symbol;Acc:MGI:1195461]	-0.441094	1.21502e-06	0.000147366	0	0	-0.0875207	0.335869	0.808603	0	0	-0.356124	0.0052966	0.120084	0	0	-0.526065	4.75065e-05	0.00521489	0	0	-0.169941	0.350122	0.95783	0	0	16	18621811	18629938	-	12	1	2127	57.87
ENSMUSG00000027346	protein_coding	Gpcpd1	glycerophosphocholine phosphodiesterase GDE1 homolog (S. cerevisiae) [Source:MGI Symbol;Acc:MGI:104898]	0.360553	1.25637e-06	0.000151322	0	0	-0.153118	0.0395044	0.402801	0	0	0.469269	7.54585e-06	0.001745	0	0	0.251837	0.0171096	0.248741	0	0	-0.217432	0.143769	0.887076	0	0	2	132529082	132587729	-	21	13	7289	39.8
ENSMUSG00000021070	protein_coding	Bdkrb2	bradykinin receptor, beta 2 [Source:MGI Symbol;Acc:MGI:102845]	2.63794	1.26516e-06	0.000151331	1	1	0.00528336	0.989204	0.999994	0	0	2.07286	0.00694171	0.138481	0	0	3.20301	3.21698e-05	0.0038833	1	1	1.13015	0.339036	0.95783	0	0	12	105563172	105593071	+	3	1	1680	57.8
ENSMUSG00000021081	protein_coding	Serpina1f	serine (or cysteine) peptidase inhibitor, clade A, member 1F [Source:MGI Symbol;Acc:MGI:1915598]	-2.85523	1.33646e-06	0.000158764	-1	-1	1.62204	0.0159703	0.282353	0	0	-0.155774	0.849448	0.971374	0	0	-5.55468	4.88193e-22	8.46722e-19	-1	-1	-5.39891	2.1585e-06	0.00415967	-1	-1	12	103688044	103695529	-	6	3	3185	49.45
ENSMUSG00000005233	protein_coding	Spc25	SPC25, NDC80 kinetochore complex component, homolog (S. cerevisiae) [Source:MGI Symbol;Acc:MGI:1913692]	-0.632852	1.35206e-06	0.000159524	0	0	-0.0460681	0.725227	0.951743	0	0	-0.535302	0.00367987	0.0974341	0	0	-0.730403	8.68961e-05	0.00837292	0	0	-0.195101	0.45681	0.976846	0	0	2	69193895	69206194	-	7	9	3188	44.54
ENSMUSG00000022603	protein_coding	Mroh4	maestro heat-like repeat family member 4 [Source:MGI Symbol;Acc:MGI:1916689]	-0.42734	1.41053e-06	0.000165299	0	0	-0.223236	0.0116395	0.244106	0	0	-0.517328	3.68725e-05	0.00504836	0	0	-0.337352	0.00706268	0.154991	0	0	0.179977	0.308965	0.954299	0	0	15	74606029	74636298	-	28	6	3994	53.38
ENSMUSG00000049922	protein_coding	Slc35c1	solute carrier family 35, member C1 [Source:MGI Symbol;Acc:MGI:2443301]	1.53948	1.47725e-06	0.000171956	1	1	-0.00405577	0.988294	0.99991	0	0	1.35897	0.00270193	0.084742	0	0	1.71998	0.000139391	0.0115675	1	1	0.361015	0.580507	0.987452	0	0	2	92452764	92460538	-	3	3	3275	56.49
ENSMUSG00000096933	protein_coding	1700051O22Rik	RIKEN cDNA 1700051O22 Gene [Source:MGI Symbol;Acc:MGI:3704315]	1.32812	1.56706e-06	0.000181194	1	1	0.135736	0.63201	0.923068	0	0	0.759305	0.0527277	0.377429	0	0	1.89693	1.08438e-06	0.000232191	1	1	1.13762	0.0423919	0.738199	0	0	8	85432686	85433315	+	1	1	630	56.19
ENSMUSG00000047193	protein_coding	Dync2h1	dynein cytoplasmic 2 heavy chain 1 [Source:MGI Symbol;Acc:MGI:107736]	-0.494843	1.61084e-06	0.000185023	0	0	0.0373504	0.716719	0.949639	0	0	-0.514731	0.00042269	0.0279218	0	0	-0.474956	0.00112116	0.0528766	0	0	0.0397747	0.8468	0.995117	0	0	9	6928503	7184446	-	91	7	16161	42.36
ENSMUSG00000096807	protein_coding	Hist1h2bm	histone cluster 1, H2bm [Source:MGI Symbol;Acc:MGI:2448404]	-1.35109	1.75519e-06	0.000200276	-1	-1	-0.544398	0.0539515	0.45482	0	0	-1.86765	2.03649e-06	0.000666431	-1	-1	-0.834523	0.0403175	0.371092	0	0	1.03313	0.0675833	0.788471	0	0	13	21722098	21722478	+	1	1	381	62.47
ENSMUSG00000085084	processed_transcript	4930570G19Rik	RIKEN cDNA 4930570G19 gene [Source:MGI Symbol;Acc:MGI:1923158]	0.597141	1.78717e-06	0.000202006	0	0	0.271306	0.0304659	0.368187	0	0	0.442459	0.0147001	0.207116	0	0	0.751823	1.25953e-05	0.00185129	0	0	0.309364	0.217737	0.928554	0	0	3	156546753	156561746	-	6	4	4176	40.04
ENSMUSG00000027439	protein_coding	Gzf1	GDNF-inducible zinc finger protein 1 [Source:MGI Symbol;Acc:MGI:1921783]	-0.445053	1.79364e-06	0.000202006	0	0	-0.0841621	0.366889	0.826695	0	0	-0.55381	2.38409e-05	0.00379355	0	0	-0.336297	0.0111669	0.196487	0	0	0.217514	0.243616	0.938069	0	0	2	148681023	148692949	+	6	3	4472	48.32
ENSMUSG00000052376	protein_coding	4921508M14Rik	RIKEN cDNA 4921508M14 gene [Source:MGI Symbol;Acc:MGI:1918094]	3.01097	1.84823e-06	0.000206811	1	1	0.57872	0.428905	0.859097	0	0	2.27398	0.0140999	0.202609	0	0	3.74796	1.27993e-05	0.00186547	1	1	1.47398	0.307547	0.954299	0	0	12	34873730	34874828	-	1	1	1099	47.13
ENSMUSG00000019883	protein_coding	Echdc1	enoyl Coenzyme A hydratase domain containing 1 [Source:MGI Symbol;Acc:MGI:1277169]	-0.420413	1.99914e-06	0.000222263	0	0	0.0126904	0.885965	0.986085	0	0	-0.371983	0.00299255	0.0881202	0	0	-0.468842	0.000172995	0.013769	0	0	-0.0968597	0.584107	0.987452	0	0	10	29313166	29346661	+	8	4	3317	41.27
ENSMUSG00000036231	protein_coding	Agr3	anterior gradient 3 [Source:MGI Symbol;Acc:MGI:2685734]	3.2921	2.14222e-06	0.000236654	1	1	0.748012	0.373743	0.829032	0	0	2.65852	0.0090724	0.158344	0	0	3.92567	3.03837e-05	0.00379118	1	1	1.26715	0.457807	0.976846	0	0	12	35925620	35949736	+	9	2	972	43.42
ENSMUSG00000036667	protein_coding	Fam115a	family with sequence similarity 115, member A [Source:MGI Symbol;Acc:MGI:1914665]	0.63418	2.18366e-06	0.000239705	0	0	-0.182642	0.171839	0.67391	0	0	0.426867	0.0233737	0.263414	0	0	0.841492	1.00606e-05	0.00155863	0	0	0.414625	0.120955	0.870218	0	0	6	42668002	42710072	-	14	8	9622	42.94
ENSMUSG00000050812	protein_coding	AI314180	expressed sequence AI314180 [Source:MGI Symbol;Acc:MGI:2140220]	-0.409283	2.24216e-06	0.000244481	0	0	0.0584645	0.498831	0.887409	0	0	-0.536489	1.23197e-05	0.00240082	0	0	-0.282077	0.0208066	0.272243	0	0	0.254412	0.141185	0.886032	0	0	4	58798911	58912749	-	51	11	11447	41.59
ENSMUSG00000030339	protein_coding	Ltbr	lymphotoxin B receptor [Source:MGI Symbol;Acc:MGI:104875]	0.595269	2.25536e-06	0.000244481	0	0	0.204448	0.105383	0.57539	0	0	0.651456	0.000338103	0.0240898	0	0	0.539082	0.00196682	0.0736773	0	0	-0.112374	0.656218	0.987452	0	0	6	125306571	125313885	-	10	3	2354	59.9
ENSMUSG00000023043	protein_coding	Krt18	keratin 18 [Source:MGI Symbol;Acc:MGI:96692]	-2.73204	2.35953e-06	0.000254185	-1	-1	2.97851	2.47159e-08	3.57227e-05	1	1	-1.24742	0.194622	0.623482	0	0	-4.21665	4.18474e-19	4.53626e-16	-1	-1	-2.96923	0.0246517	0.67569	0	0	15	102028216	102032026	+	7	1	1400	56.36
ENSMUSG00000049091	protein_coding	Sephs2	selenophosphate synthetase 2 [Source:MGI Symbol;Acc:MGI:108388]	-0.330154	2.42821e-06	0.000259968	0	0	0.000153297	0.998251	0.999994	0	0	-0.346668	0.000470298	0.029236	0	0	-0.31364	0.00152815	0.063143	0	0	0.0330281	0.813475	0.995117	0	0	7	127272561	127273919	-	1	1	1359	56.22
ENSMUSG00000040594	protein_coding	Ranbp17	RAN binding protein 17 [Source:MGI Symbol;Acc:MGI:1929706]	-0.319216	2.47273e-06	0.000263111	0	0	-0.0164289	0.808358	0.971057	0	0	-0.271406	0.00460149	0.110385	0	0	-0.367027	0.000129669	0.0109706	0	0	-0.0956211	0.480302	0.97727	0	0	11	33211795	33513746	-	31	5	8833	43.84
ENSMUSG00000014782	protein_coding	Plekhg4	pleckstrin homology domain containing, family G (with RhoGef domain) member 4 [Source:MGI Symbol;Acc:MGI:2142544]	-0.783627	2.53949e-06	0.000268566	0	0	-0.306368	0.0658132	0.489899	0	0	-0.70123	0.00242551	0.0798254	0	0	-0.866024	0.000303693	0.0210708	0	0	-0.164794	0.62045	0.987452	0	0	8	105373274	105382862	+	19	5	5331	56.11
ENSMUSG00000031727	protein_coding	Pmfbp1	polyamine modulated factor 1 binding protein 1 [Source:MGI Symbol;Acc:MGI:1930136]	0.678214	2.57123e-06	0.000269982	0	0	0.263443	0.066721	0.491384	0	0	0.61919	0.00238542	0.0788051	0	0	0.737239	0.000303719	0.0210708	0	0	0.118049	0.681023	0.987452	0	0	8	109494027	109542642	+	21	1	3398	50.79
ENSMUSG00000022403	protein_coding	St13	suppression of tumorigenicity 13 [Source:MGI Symbol;Acc:MGI:1917606]	-0.334653	2.58401e-06	0.000269982	0	0	-0.0901427	0.205027	0.711911	0	0	-0.367475	0.000262436	0.0204112	0	0	-0.30183	0.0027105	0.0902595	0	0	0.0656455	0.644448	0.987452	0	0	15	81363669	81400077	-	13	5	3457	43.88
ENSMUSG00000030662	protein_coding	Ipo5	importin 5 [Source:MGI Symbol;Acc:MGI:1917822]	0.837631	2.62672e-06	0.000272802	0	0	-0.102705	0.56195	0.904675	0	0	1.05665	2.99363e-05	0.00446188	1	1	0.618607	0.0138529	0.224547	0	0	-0.438048	0.21634	0.928189	0	0	14	120911194	120948042	+	26	1	4591	46.07
ENSMUSG00000033318	protein_coding	Gstt2	glutathione S-transferase, theta 2 [Source:MGI Symbol;Acc:MGI:106188]	-0.512516	2.73439e-06	0.000282294	0	0	-0.0567732	0.603773	0.916954	0	0	-0.569337	0.000215158	0.0174551	0	0	-0.455694	0.00333215	0.102107	0	0	0.113642	0.603463	0.987452	0	0	10	75831845	75834881	-	5	1	1370	55.55
ENSMUSG00000029272	protein_coding	Sult1e1	sulfotransferase family 1E, member 1 [Source:MGI Symbol;Acc:MGI:98431]	1.37315	2.9306e-06	0.000300759	1	1	-1.00158	0.000731389	0.0604145	-1	0	1.93178	5.26996e-07	0.00026883	1	1	0.814514	0.0655183	0.456724	0	0	-1.11727	0.06134	0.7707	0	0	5	87575968	87591611	-	8	1	1260	37.78
ENSMUSG00000020932	protein_coding	Gfap	glial fibrillary acidic protein [Source:MGI Symbol;Acc:MGI:95697]	0.884295	3.07733e-06	0.00031396	0	0	0.516948	0.00684182	0.1918	0	0	0.62642	0.0261344	0.278925	0	0	1.14217	6.62361e-06	0.00114245	1	1	0.51575	0.179296	0.909884	0	0	11	102887336	102900912	-	11	3	4218	52.37
ENSMUSG00000042772	protein_coding	Smg7	Smg-7 homolog, nonsense mediated mRNA decay factor (C. elegans) [Source:MGI Symbol;Acc:MGI:2682334]	0.31007	3.48059e-06	0.000353026	0	0	-0.101291	0.129454	0.618424	0	0	0.364891	0.000110188	0.0108759	0	0	0.255249	0.00699752	0.154408	0	0	-0.109642	0.411839	0.974524	0	0	1	152836996	152902646	-	24	3	6068	48.67
ENSMUSG00000085761	antisense	4930455G09Rik	RIKEN cDNA 4930455G09 gene [Source:MGI Symbol;Acc:MGI:1926167]	-1.22027	3.51941e-06	0.000354888	-1	-1	-0.484049	0.0701085	0.49854	0	0	-1.00961	0.00368532	0.0974341	0	0	-1.43094	0.000288714	0.0202731	-1	-1	-0.421323	0.430058	0.974905	0	0	4	142017898	142028996	+	2	1	630	50.32
ENSMUSG00000046167	protein_coding	Gldn	gliomedin [Source:MGI Symbol;Acc:MGI:2388361]	2.4702	3.73532e-06	0.000374482	1	1	1.07295	0.0698146	0.498093	0	0	2.77507	0.00137389	0.056735	0	0	2.16533	0.000635297	0.0357961	1	1	-0.609738	0.587231	0.987452	0	0	9	54286486	54341786	+	10	1	4658	46.18
ENSMUSG00000027203	protein_coding	Dut	deoxyuridine triphosphatase [Source:MGI Symbol;Acc:MGI:1346051]	-0.48662	3.89606e-06	0.000388352	0	0	-0.189297	0.07261	0.503538	0	0	-0.613615	3.25712e-05	0.0046129	0	0	-0.359625	0.0168109	0.24695	0	0	0.25399	0.228473	0.932165	0	0	2	125247190	125258608	+	9	3	2410	52.74
ENSMUSG00000069539	protein_coding	Scyl2	SCY1-like 2 (S. cerevisiae) [Source:MGI Symbol;Acc:MGI:1289172]	0.373909	4.0257e-06	0.000398981	0	0	0.262716	0.00119608	0.0816105	0	0	0.226912	0.0498837	0.367693	0	0	0.520907	4.61913e-06	0.000852279	0	0	0.293995	0.0698476	0.793865	0	0	10	89638721	89686285	-	19	7	10099	41.41
ENSMUSG00000044573	protein_coding	Acp1	acid phosphatase 1, soluble [Source:MGI Symbol;Acc:MGI:87881]	1.50189	4.07414e-06	0.000401488	1	1	0.341975	0.288896	0.780225	0	0	1.11271	0.0156864	0.21511	0	0	1.89108	4.31369e-05	0.00479594	1	1	0.778372	0.227469	0.932135	0	0	12	30893326	30911612	-	7	2	3221	43
ENSMUSG00000027315	protein_coding	Spint1	serine protease inhibitor, Kunitz type 1 [Source:MGI Symbol;Acc:MGI:1338033]	-1.80503	4.42735e-06	0.00043383	-1	-1	0.115809	0.771304	0.962165	0	0	-2.20305	9.86675e-05	0.0101962	-1	-1	-1.40701	0.00981664	0.185377	0	0	0.796034	0.331063	0.95783	0	0	2	119237362	119249527	+	11	5	2767	57.43
ENSMUSG00000024442	protein_coding	0610009O20Rik	RIKEN cDNA 0610009O20 gene [Source:MGI Symbol;Acc:MGI:1914089]	-0.427927	4.48319e-06	0.000436834	0	0	0.0730183	0.433464	0.862452	0	0	-0.529449	6.48614e-05	0.0078122	0	0	-0.326404	0.0129132	0.214491	0	0	0.203045	0.276156	0.948065	0	0	18	38250249	38262629	+	13	1	2404	55.74
ENSMUSG00000027350	protein_coding	Chgb	chromogranin B [Source:MGI Symbol;Acc:MGI:88395]	0.709621	4.6817e-06	0.000451791	0	0	0.0912639	0.558218	0.903683	0	0	0.452987	0.0394275	0.334391	0	0	0.966256	9.61485e-06	0.00154407	0	0	0.513269	0.0993076	0.850563	0	0	2	132781278	132795079	+	5	1	2740	53.94
ENSMUSG00000025193	protein_coding	Cutc	cutC copper transporter homolog (E.coli) [Source:MGI Symbol;Acc:MGI:1913638]	-0.500437	4.6888e-06	0.000451791	0	0	-0.0387039	0.723678	0.95156	0	0	-0.666461	1.53809e-05	0.00275017	0	0	-0.334414	0.0309711	0.32805	0	0	0.332048	0.129215	0.876719	0	0	19	43752996	43768638	+	9	4	1422	48.1
ENSMUSG00000017817	protein_coding	Jph2	junctophilin 2 [Source:MGI Symbol;Acc:MGI:1891496]	0.818247	4.76003e-06	0.000456121	0	0	0.0302384	0.866614	0.982241	0	0	0.882849	0.000516712	0.030356	0	0	0.753645	0.00273194	0.0905979	0	0	-0.129204	0.720007	0.987452	0	0	2	163336242	163397993	-	6	2	4255	61.88
ENSMUSG00000055523	protein_coding	Gucy2g	guanylate cyclase 2g [Source:MGI Symbol;Acc:MGI:106025]	-1.26344	5.02662e-06	0.000477186	-1	-1	0.181264	0.520691	0.893368	0	0	-1.03668	0.00852556	0.153389	0	0	-1.4902	0.000122971	0.010664	-1	-1	-0.453523	0.420223	0.974524	0	0	19	55198297	55241236	-	21	1	3690	53.04
ENSMUSG00000084769	antisense	Gm12061	predicted gene 12061 [Source:MGI Symbol;Acc:MGI:3651662]	1.65696	5.03782e-06	0.000477186	1	1	0.0704121	0.849197	0.978379	0	0	1.88818	0.000291435	0.0218154	1	1	1.42574	0.00471391	0.125143	0	0	-0.462435	0.539765	0.982132	0	0	11	23894560	23895488	+	3	1	479	60.13
ENSMUSG00000026209	protein_coding	Dnpep	aspartyl aminopeptidase [Source:MGI Symbol;Acc:MGI:1278328]	-0.358197	5.0624e-06	0.000477186	0	0	-0.00750411	0.923842	0.991406	0	0	-0.491473	9.84995e-06	0.00203378	0	0	-0.224922	0.0425599	0.382115	0	0	0.266551	0.0894649	0.836136	0	0	1	75307896	75317637	-	16	2	2615	55.83
ENSMUSG00000027963	protein_coding	Extl2	exostoses (multiple)-like 2 [Source:MGI Symbol;Acc:MGI:1889574]	-0.428164	5.33721e-06	0.000500371	0	0	0.171696	0.0681429	0.493488	0	0	-0.57552	1.91108e-05	0.00321804	0	0	-0.280809	0.0326481	0.337501	0	0	0.294711	0.117483	0.870218	0	0	3	116007462	116029016	+	8	6	3446	46.92
ENSMUSG00000025196	protein_coding	Cpn1	carboxypeptidase N, polypeptide 1 [Source:MGI Symbol;Acc:MGI:2135874]	-3.28809	5.49409e-06	0.00051231	-1	-1	1.85795	0.00859804	0.212731	0	0	-3.85278	0.000425353	0.0279218	-1	-1	-2.72339	0.00402152	0.113413	0	0	1.12939	0.404494	0.974524	0	0	19	43956307	43986556	-	9	2	3688	53.5
ENSMUSG00000039296	protein_coding	Spdyb	speedy homolog B (Xenopus laevis) [Source:MGI Symbol;Acc:MGI:1921923]	-0.651482	5.54504e-06	0.000514295	0	0	0.294373	0.0406214	0.408428	0	0	-0.937725	6.04228e-06	0.00145552	0	0	-0.365239	0.0652386	0.456065	0	0	0.572486	0.0465327	0.745286	0	0	5	143216316	143226890	-	8	2	2085	47.05
ENSMUSG00000039198	protein_coding	Ptchd3	patched domain containing 3 [Source:MGI Symbol;Acc:MGI:1921925]	0.885393	6.12932e-06	0.000565462	0	0	0.121265	0.532916	0.896063	0	0	0.519372	0.0595988	0.397264	0	0	1.25141	7.13429e-06	0.00120133	1	1	0.732042	0.0600696	0.769784	0	0	11	121830247	121843423	+	4	2	3456	42.48
ENSMUSG00000004945	protein_coding	Tmem242	transmembrane protein 242 [Source:MGI Symbol;Acc:MGI:1917794]	-0.392455	6.33032e-06	0.000580916	0	0	0.074871	0.388874	0.8376	0	0	-0.518425	2.72377e-05	0.00414396	0	0	-0.266484	0.0293188	0.319115	0	0	0.251941	0.147154	0.890612	0	0	17	5410864	5440260	-	4	1	971	52.01
ENSMUSG00000055862	protein_coding	Izumo4	IZUMO family member 4 [Source:MGI Symbol;Acc:MGI:1918814]	-0.400396	6.68105e-06	0.000609875	0	0	0.205195	0.0209553	0.318885	0	0	-0.458164	0.000303644	0.022506	0	0	-0.342629	0.00596927	0.141823	0	0	0.115535	0.515624	0.980592	0	0	10	80702693	80705382	+	10	1	938	56.72
ENSMUSG00000015087	protein_coding	Rabl6	RAB, member of RAS oncogene family-like 6 [Source:MGI Symbol;Acc:MGI:2442633]	-0.347904	6.72158e-06	0.000610362	0	0	-0.0702264	0.363488	0.824465	0	0	-0.345811	0.0015076	0.0595623	0	0	-0.349998	0.0014032	0.0603898	0	0	-0.00418682	0.97837	0.999989	0	0	2	25583018	25608521	-	13	9	6379	52.99
ENSMUSG00000040752	protein_coding	Myh6	myosin, heavy polypeptide 6, cardiac muscle, alpha [Source:MGI Symbol;Acc:MGI:97255]	-1.38576	6.8345e-06	0.000617383	-1	-1	-0.404916	0.188303	0.694079	0	0	-0.862572	0.041478	0.341269	0	0	-1.90895	1.97712e-05	0.00264676	-1	-1	-1.04638	0.0893921	0.836136	0	0	14	54941921	54966927	-	39	6	6407	56.3
ENSMUSG00000068957	protein_coding	4930589L23Rik	RIKEN cDNA 4930589L23 gene [Source:MGI Symbol;Acc:MGI:1923129]	0.712722	6.87883e-06	0.000617868	0	0	0.409656	0.0100617	0.225915	0	0	0.434686	0.0611033	0.400236	0	0	0.990758	4.39492e-06	0.000837643	0	0	0.556072	0.0813331	0.816223	0	0	3	79568192	79572580	+	2	1	1364	46.77
ENSMUSG00000046753	protein_coding	Ccdc66	coiled-coil domain containing 66 [Source:MGI Symbol;Acc:MGI:2443639]	-0.387553	6.91112e-06	0.000617868	0	0	0.167441	0.0520932	0.450176	0	0	-0.530958	1.63291e-05	0.00283211	0	0	-0.244147	0.0428766	0.383325	0	0	0.286812	0.0962061	0.845575	0	0	14	27482412	27508460	-	18	1	2940	43.23
ENSMUSG00000004473	protein_coding	Clec11a	C-type lectin domain family 11, member a [Source:MGI Symbol;Acc:MGI:1298219]	0.933563	7.10758e-06	0.000632174	0	0	0.104125	0.619475	0.920272	0	0	1.33276	8.11335e-06	0.00179052	1	1	0.534367	0.063177	0.450181	0	0	-0.798392	0.0571562	0.764148	0	0	7	44303770	44306959	-	4	1	1952	54.97
ENSMUSG00000056215	protein_coding	Lrguk	leucine-rich repeats and guanylate kinase domain containing [Source:MGI Symbol;Acc:MGI:1921604]	-0.399401	7.60734e-06	0.000673172	0	0	0.0182039	0.838336	0.976301	0	0	-0.380009	0.00262946	0.0838335	0	0	-0.418794	0.000892899	0.0445013	0	0	-0.038785	0.827934	0.995117	0	0	6	34029448	34134034	+	21	3	3445	45.22
ENSMUSG00000086066	lincRNA	4930423M02Rik	RIKEN cDNA 4930423M02 gene [Source:MGI Symbol;Acc:MGI:1921122]	-1.06782	7.70027e-06	0.000677937	-1	-1	-0.214535	0.37265	0.828514	0	0	-1.02968	0.00179145	0.0669631	0	0	-1.10596	0.00135915	0.0592449	0	0	-0.0762779	0.873278	0.995787	0	0	4	5632328	5642284	+	5	2	1205	42.74
ENSMUSG00000022619	protein_coding	Mapk8ip2	mitogen-activated protein kinase 8 interacting protein 2 [Source:MGI Symbol;Acc:MGI:1926555]	-0.337078	7.77858e-06	0.000681372	0	0	0.20692	0.00605107	0.183158	0	0	-0.356025	0.000945251	0.0445501	0	0	-0.318132	0.00257604	0.0877777	0	0	0.0378931	0.801494	0.995117	0	0	15	89453913	89464468	+	12	2	5700	55.42
ENSMUSG00000097299	lincRNA	RP23-404J7.5		0.619394	8.0275e-06	0.000699557	0	0	0.017395	0.900528	0.987466	0	0	0.647413	0.000964572	0.0450931	0	0	0.591375	0.00258469	0.0878999	0	0	-0.0560375	0.840465	0.995117	0	0	3	96402381	96402948	+	2	1	256	44.92
ENSMUSG00000021493	protein_coding	Pdlim7	PDZ and LIM domain 7 [Source:MGI Symbol;Acc:MGI:1914649]	1.3366	8.06685e-06	0.000699557	1	1	0.248964	0.412954	0.850121	0	0	1.68233	0.000100055	0.0102684	1	1	0.990872	0.0164354	0.243014	0	0	-0.69146	0.25602	0.943236	0	0	13	55495795	55513676	-	12	11	4849	58.49
ENSMUSG00000027180	protein_coding	Fbxo3	F-box protein 3 [Source:MGI Symbol;Acc:MGI:1929084]	-0.38124	8.2538e-06	0.000712208	0	0	-0.294359	0.000574989	0.0542915	0	0	-0.471207	8.55439e-05	0.00927295	0	0	-0.291274	0.0168828	0.247311	0	0	0.179933	0.292527	0.948688	0	0	2	104027721	104063240	+	11	5	7237	40.4
ENSMUSG00000069305	protein_coding	Hist1h4n	histone cluster 1, H4n [Source:MGI Symbol;Acc:MGI:4843992]	-1.20292	8.75443e-06	0.000751336	-1	-1	-0.534813	0.0487972	0.433841	0	0	-1.61913	1.24737e-05	0.00240383	-1	-1	-0.78671	0.0460903	0.39478	0	0	0.83242	0.125882	0.872166	0	0	13	21831767	21832196	-	1	1	430	59.07
ENSMUSG00000041319	protein_coding	Thoc6	THO complex 6 homolog (Drosophila) [Source:MGI Symbol;Acc:MGI:2677480]	-1.03083	8.79389e-06	0.000751336	-1	-1	0.22387	0.336547	0.808603	0	0	-1.30096	9.32971e-05	0.0100506	-1	-1	-0.760709	0.018439	0.25564	0	0	0.54025	0.246423	0.938137	0	0	17	23668614	23673882	-	8	8	2026	56.32
ENSMUSG00000097375	lincRNA	mmu-let-7d	mmu-let-7d [Source:miRBase;Acc:MI0000405]	0.441939	8.83985e-06	0.00075156	0	0	0.0394236	0.691999	0.942776	0	0	0.635218	6.92167e-06	0.00162229	0	0	0.24866	0.0755685	0.486758	0	0	-0.386558	0.0521459	0.75408	0	0	13	48535523	48537822	-	1	1	2300	35.13
ENSMUSG00000073722	protein_coding	4931408C20Rik	RIKEN cDNA 4931408C20 gene [Source:MGI Symbol;Acc:MGI:3588222]	0.404509	8.92062e-06	0.000754728	0	0	-0.217818	0.0166989	0.287808	0	0	0.393564	0.00213929	0.0734913	0	0	0.415454	0.00132321	0.0582483	0	0	0.0218894	0.904221	0.998778	0	0	1	26681814	26687460	-	2	1	4318	46.02
ENSMUSG00000043126	protein_coding	D830039M14Rik	RIKEN cDNA D830039M14 gene [Source:MGI Symbol;Acc:MGI:2445111]	1.73579	9.30578e-06	0.000783493	1	1	0.0954871	0.817131	0.973374	0	0	1.2478	0.0238982	0.265985	0	0	2.22379	6.02187e-05	0.0063299	1	1	0.975989	0.222278	0.931419	0	0	10	61475245	61476937	-	1	1	1693	58.95
ENSMUSG00000051378	protein_coding	Kif18b	kinesin family member 18B [Source:MGI Symbol;Acc:MGI:2446979]	-0.439591	9.40674e-06	0.000788167	0	0	0.21531	0.0300116	0.365166	0	0	-0.44325	0.00181408	0.0670157	0	0	-0.435931	0.00164793	0.066624	0	0	0.00731955	0.970487	0.999989	0	0	11	102905529	102925124	-	17	2	3572	54.96
ENSMUSG00000097716	lincRNA	AC154013.1		1.34492	9.73186e-06	0.000811488	1	1	0.0145509	0.968722	0.997632	0	0	0.7211	0.0883412	0.468893	0	0	1.96873	5.5551e-06	0.000983139	1	1	1.24763	0.0450319	0.745286	0	0	6	48536582	48537474	-	2	1	794	51.89
ENSMUSG00000020299	protein_coding	4930524B15Rik	RIKEN cDNA 4930524B15 gene [Source:MGI Symbol;Acc:MGI:1914842]	-0.552969	1.06797e-05	0.000886266	0	0	-0.248255	0.0480465	0.431771	0	0	-0.530638	0.00245133	0.0801197	0	0	-0.575299	0.00139478	0.060327	0	0	-0.0446609	0.858701	0.995117	0	0	11	31965592	31979651	+	5	1	2000	45.7
ENSMUSG00000019966	protein_coding	Kitl	kit ligand [Source:MGI Symbol;Acc:MGI:96974]	0.606196	1.07516e-05	0.000887982	0	0	0.0177819	0.897081	0.987342	0	0	0.538087	0.00576823	0.12644	0	0	0.674304	0.000531731	0.0315834	0	0	0.136217	0.620257	0.987452	0	0	10	100015630	100100413	+	10	3	5765	40.03
ENSMUSG00000097626	lincRNA	AC121774.1		-0.466741	1.10445e-05	0.000907824	0	0	0.112485	0.290095	0.781397	0	0	-0.314036	0.037677	0.328562	0	0	-0.619446	3.28628e-05	0.00390391	0	0	-0.305409	0.150852	0.891975	0	0	5	19202368	19226555	-	4	1	2156	44.99
ENSMUSG00000021940	protein_coding	Ptpn20	protein tyrosine phosphatase, non-receptor type 20 [Source:MGI Symbol;Acc:MGI:1196295]	-0.324708	1.10966e-05	0.000907824	0	0	0.148865	0.0438341	0.420584	0	0	-0.397703	0.000152299	0.013546	0	0	-0.251713	0.0154857	0.237895	0	0	0.14599	0.322919	0.956924	0	0	14	33589270	33640754	+	12	1	3090	40.42
ENSMUSG00000032459	protein_coding	Mrps22	mitochondrial ribosomal protein S22 [Source:MGI Symbol;Acc:MGI:1928137]	-0.365897	1.1244e-05	0.000915571	0	0	-0.236688	0.00451459	0.159775	0	0	-0.284922	0.0138462	0.201089	0	0	-0.446872	0.000192199	0.0149485	0	0	-0.16195	0.331322	0.95783	0	0	9	98588733	98601679	-	8	1	1213	46
ENSMUSG00000066516	protein_coding	Klk1b21	kallikrein 1-related peptidase b21 [Source:MGI Symbol;Acc:MGI:892022]	1.01279	1.16059e-05	0.00094062	1	1	-0.846324	0.000265793	0.036937	0	0	1.50934	7.92968e-07	0.000361927	1	1	0.516234	0.134504	0.608183	0	0	-0.993104	0.03298	0.712731	0	0	7	44102292	44106574	+	5	1	898	50.22
ENSMUSG00000061981	protein_coding	Flot2	flotillin 2 [Source:MGI Symbol;Acc:MGI:103309]	0.633128	1.17648e-05	0.000949062	0	0	0.129102	0.372394	0.828369	0	0	0.643611	0.00182846	0.0670157	0	0	0.622645	0.00206914	0.0762966	0	0	-0.0209656	0.94211	0.999989	0	0	11	78037931	78060434	+	13	5	2740	56.64
ENSMUSG00000021200	protein_coding	Asb2	ankyrin repeat and SOCS box-containing 2 [Source:MGI Symbol;Acc:MGI:1929743]	0.831818	1.18826e-05	0.000954125	0	0	0.80093	2.57044e-05	0.00841164	0	0	0.965368	0.000813663	0.0405522	0	0	0.698268	0.00474316	0.125214	0	0	-0.2671	0.484113	0.97789	0	0	12	103321142	103356001	-	11	4	3542	57.17
ENSMUSG00000029134	protein_coding	Plb1	phospholipase B1 [Source:MGI Symbol;Acc:MGI:1922406]	0.320002	1.21001e-05	0.000967116	0	0	-0.151885	0.0377386	0.394676	0	0	0.353789	0.000605061	0.0334209	0	0	0.286216	0.00576967	0.138971	0	0	-0.067573	0.643934	0.987452	0	0	5	32232708	32366520	+	61	8	8859	48.06
ENSMUSG00000025964	protein_coding	Adam23	a disintegrin and metallopeptidase domain 23 [Source:MGI Symbol;Acc:MGI:1345162]	0.883263	1.23157e-05	0.000979831	0	0	0.0982627	0.630851	0.922952	0	0	0.767064	0.00809271	0.149817	0	0	0.999461	0.000389902	0.0256154	0	0	0.232397	0.569973	0.986331	0	0	1	63445891	63596515	+	28	9	10983	44.13
ENSMUSG00000034239	protein_coding	Gm884	predicted gene 884 [Source:MGI Symbol;Acc:MGI:2685730]	0.317609	1.31258e-05	0.00103949	0	0	-0.0505229	0.487897	0.883599	0	0	0.472628	4.61693e-06	0.00117759	0	0	0.162591	0.114457	0.572483	0	0	-0.310037	0.0333281	0.71456	0	0	11	103534577	103621140	-	14	2	10977	43.02
ENSMUSG00000070291	protein_coding	Ddx43	DEAD (Asp-Glu-Ala-Asp) box polypeptide 43 [Source:MGI Symbol;Acc:MGI:3642857]	-0.648476	1.31957e-05	0.00103949	0	0	-0.0380098	0.798828	0.969717	0	0	-0.80479	0.000117938	0.0112391	0	0	-0.492163	0.0202418	0.268003	0	0	0.312627	0.294239	0.94894	0	0	9	78395777	78423587	+	17	1	2207	44.09
ENSMUSG00000061707	protein_coding	Gm4871	predicted gene 4871 [Source:MGI Symbol;Acc:MGI:3648713]	-0.739564	1.32454e-05	0.00103949	0	0	-0.0205528	0.903226	0.988557	0	0	-0.510276	0.0328875	0.30795	0	0	-0.968852	5.87623e-05	0.0062526	0	0	-0.458576	0.175743	0.909846	0	0	5	145029600	145032764	-	5	1	1129	47.48
ENSMUSG00000031980	protein_coding	Agt	angiotensinogen (serpin peptidase inhibitor, clade A, member 8) [Source:MGI Symbol;Acc:MGI:87963]	0.796086	1.35361e-05	0.00105752	0	0	-0.10315	0.5717	0.906601	0	0	0.856684	0.000922097	0.0441792	0	0	0.735488	0.00450374	0.121105	0	0	-0.121195	0.739721	0.987863	0	0	8	124556534	124569706	-	5	1	1891	56.27
ENSMUSG00000039345	protein_coding	Mettl22	methyltransferase like 22 [Source:MGI Symbol;Acc:MGI:2384301]	-0.408732	1.36101e-05	0.00105854	0	0	-0.0304897	0.745628	0.955868	0	0	-0.366999	0.00572747	0.125972	0	0	-0.450465	0.000702102	0.0378091	0	0	-0.083466	0.657018	0.987452	0	0	16	8470788	8490684	+	11	5	2665	53.92
ENSMUSG00000030677	protein_coding	Kif22	kinesin family member 22 [Source:MGI Symbol;Acc:MGI:109233]	-0.431099	1.37281e-05	0.00106295	0	0	0.260958	0.00851081	0.211478	0	0	-0.452599	0.00158668	0.0617026	0	0	-0.409599	0.00280227	0.0916661	0	0	0.0429996	0.828299	0.995117	0	0	7	127027732	127042420	-	14	1	2063	53.56
ENSMUSG00000029798	protein_coding	Herc6	hect domain and RLD 6 [Source:MGI Symbol;Acc:MGI:1914388]	-0.553995	1.38719e-05	0.00106931	0	0	0.0321874	0.800551	0.969821	0	0	-0.616909	0.000629096	0.0342039	0	0	-0.491081	0.00640039	0.148912	0	0	0.125828	0.621474	0.987452	0	0	6	57580992	57665136	+	23	1	5279	38.74
ENSMUSG00000024696	protein_coding	Lpxn	leupaxin [Source:MGI Symbol;Acc:MGI:2147677]	-0.415973	1.43938e-05	0.00109782	0	0	0.104589	0.275633	0.770821	0	0	-0.593902	1.37432e-05	0.00253577	0	0	-0.238044	0.0770095	0.49039	0	0	0.355858	0.063658	0.776491	0	0	19	12798606	12833807	+	9	1	1675	48.54
ENSMUSG00000026697	protein_coding	Myoc	myocilin [Source:MGI Symbol;Acc:MGI:1202864]	-1.84332	1.43969e-05	0.00109782	-1	-1	0.327689	0.453222	0.867817	0	0	-2.4362	0.000122271	0.0114631	-1	-1	-1.25044	0.0258528	0.303583	0	0	1.18576	0.178885	0.909884	0	0	1	162639150	162649693	+	3	1	2079	54.11
ENSMUSG00000033022	protein_coding	Cdo1	cysteine dioxygenase 1, cytosolic [Source:MGI Symbol;Acc:MGI:105925]	-0.817134	1.44941e-05	0.00109782	0	0	-0.137923	0.466457	0.875847	0	0	-0.392232	0.132281	0.541358	0	0	-1.24204	4.52965e-06	0.000852279	-1	-1	-0.849804	0.0247618	0.676328	0	0	18	46713205	46728342	-	5	1	1530	47.84
ENSMUSG00000035560	protein_coding	Wdr20b	WD repeat domain 20b [Source:MGI Symbol;Acc:MGI:1918198]	-0.277068	1.4495e-05	0.00109782	0	0	0.0665517	0.297498	0.785956	0	0	-0.315022	0.000517993	0.030356	0	0	-0.239114	0.00786986	0.16317	0	0	0.0759082	0.552411	0.985025	0	0	12	65225517	65228454	+	2	1	2228	49.91
ENSMUSG00000046338	protein_coding	Gpat2	glycerol-3-phosphate acyltransferase 2, mitochondrial [Source:MGI Symbol;Acc:MGI:2684962]	-0.394747	1.48641e-05	0.00112088	0	0	-0.353591	0.000104819	0.0218279	0	0	-0.473044	0.000141278	0.0127621	0	0	-0.31645	0.0176589	0.25195	0	0	0.156594	0.391019	0.972028	0	0	2	127425199	127436092	+	22	2	2628	55.56
ENSMUSG00000029071	protein_coding	Dvl1	dishevelled, dsh homolog 1 (Drosophila) [Source:MGI Symbol;Acc:MGI:94941]	-0.28923	1.50881e-05	0.00113285	0	0	0.0179284	0.78841	0.966531	0	0	-0.366119	0.000110206	0.0108759	0	0	-0.212342	0.0244443	0.295618	0	0	0.153777	0.249778	0.938137	0	0	4	155847402	155859303	+	10	8	4996	59.67
ENSMUSG00000021916	protein_coding	Glt8d1	glycosyltransferase 8 domain containing 1 [Source:MGI Symbol;Acc:MGI:1923735]	-0.32034	1.52611e-05	0.0011409	0	0	-0.0466566	0.528453	0.894738	0	0	-0.282257	0.00704046	0.139226	0	0	-0.358422	0.000623387	0.0355659	0	0	-0.0761656	0.606879	0.987452	0	0	14	31001393	31012441	+	11	2	2521	49.82
ENSMUSG00000027778	protein_coding	Ift80	intraflagellar transport 80 [Source:MGI Symbol;Acc:MGI:1915509]	-0.341517	1.56343e-05	0.00116378	0	0	-0.0434714	0.582196	0.909694	0	0	-0.421717	0.000162205	0.0142806	0	0	-0.261317	0.0194413	0.261847	0	0	0.1604	0.310103	0.954299	0	0	3	68892499	69004570	-	20	11	10458	40.62
ENSMUSG00000008730	protein_coding	Hipk1	homeodomain interacting protein kinase 1 [Source:MGI Symbol;Acc:MGI:1314873]	0.280608	1.63898e-05	0.00121344	0	0	0.0313164	0.630441	0.922952	0	0	0.313997	0.000675581	0.0360532	0	0	0.247218	0.00708975	0.155004	0	0	-0.0667793	0.607982	0.987452	0	0	3	103739815	103791563	-	18	7	8591	47.67
ENSMUSG00000038644	protein_coding	Pold1	polymerase (DNA directed), delta 1, catalytic subunit [Source:MGI Symbol;Acc:MGI:97741]	-1.01047	1.64413e-05	0.00121344	-1	-1	-0.262417	0.26447	0.761121	0	0	-0.829543	0.0104757	0.17112	0	0	-1.19139	0.000439545	0.0275215	-1	-1	-0.361844	0.441427	0.976047	0	0	7	44532746	44548849	-	24	12	4860	60.23
ENSMUSG00000094985	protein_coding	Topaz1	testis and ovary specific PAZ domain containing 1 [Source:MGI Symbol;Acc:MGI:3779933]	0.372808	1.68209e-05	0.0012362	0	0	0.123997	0.152179	0.647546	0	0	0.206484	0.093052	0.477089	0	0	0.539132	1.0097e-05	0.00155863	0	0	0.332648	0.0547813	0.756109	0	0	9	122747346	122802074	+	20	1	4969	40.83
ENSMUSG00000002833	protein_coding	Hdgfrp2	hepatoma-derived growth factor, related protein 2 [Source:MGI Symbol;Acc:MGI:1194492]	-0.285772	1.71813e-05	0.00125735	0	0	-0.116159	0.0804976	0.51786	0	0	-0.250525	0.00749465	0.143968	0	0	-0.321018	0.00066718	0.0368521	0	0	-0.0704932	0.595842	0.987452	0	0	17	56079657	56100596	+	16	1	2251	58.11
ENSMUSG00000026925	protein_coding	Inpp5e	inositol polyphosphate-5-phosphatase E [Source:MGI Symbol;Acc:MGI:1927753]	-0.399107	1.72865e-05	0.00125974	0	0	0.0653072	0.481906	0.882594	0	0	-0.365971	0.005495	0.123326	0	0	-0.432242	0.000957327	0.0470381	0	0	-0.0662713	0.721241	0.987452	0	0	2	26396249	26409203	-	9	7	4301	54.08
ENSMUSG00000062438	protein_coding	Adam1b	a disintegrin and metallopeptidase domain 1b [Source:MGI Symbol;Acc:MGI:2429506]	-0.355397	1.74439e-05	0.00126589	0	0	0.153749	0.0629696	0.482396	0	0	-0.369001	0.001689	0.0650978	0	0	-0.341793	0.00335067	0.102338	0	0	0.0272078	0.869284	0.995787	0	0	5	121500097	121502980	-	1	1	2884	49.9
ENSMUSG00000052157	pseudogene	Gm650	predicted pseudogene 650 [Source:MGI Symbol;Acc:MGI:2685496]	1.79519	1.80784e-05	0.00130646	1	1	-0.0663133	0.870966	0.982907	0	0	1.32097	0.0258721	0.277709	0	0	2.2694	0.000116916	0.0104525	1	1	0.948429	0.278677	0.948065	0	0	X	155304199	155305749	-	1	1	1551	40.68
ENSMUSG00000019254	protein_coding	Ppp1r12c	protein phosphatase 1, regulatory (inhibitor) subunit 12C [Source:MGI Symbol;Acc:MGI:1924258]	-0.3672	1.94715e-05	0.00139923	0	0	-0.0138824	0.871701	0.983271	0	0	-0.422408	0.000518068	0.030356	0	0	-0.311992	0.010232	0.188591	0	0	0.110416	0.520669	0.980592	0	0	7	4481520	4501680	-	18	12	4981	57.36
ENSMUSG00000024795	protein_coding	Kif20b	kinesin family member 20B [Source:MGI Symbol;Acc:MGI:2444576]	-0.320152	1.95234e-05	0.00139923	0	0	0.111907	0.135492	0.62566	0	0	-0.444369	3.07371e-05	0.00447986	0	0	-0.195935	0.0631332	0.450181	0	0	0.248435	0.0975269	0.845774	0	0	19	34922358	34975731	+	32	1	5563	39.44
ENSMUSG00000046711	protein_coding	Hmga1	high mobility group AT-hook 1 [Source:MGI Symbol;Acc:MGI:96160]	-0.839734	1.99765e-05	0.00141725	0	0	0.0682876	0.728862	0.952133	0	0	-1.21773	1.21199e-05	0.00238872	-1	-1	-0.46174	0.0969662	0.536796	0	0	0.755989	0.0559521	0.758346	0	0	17	27556620	27563674	+	5	6	1990	61.21
ENSMUSG00000025064	protein_coding	Col17a1	collagen, type XVII, alpha 1 [Source:MGI Symbol;Acc:MGI:88450]	0.984872	2.00195e-05	0.00141725	0	0	0.810018	0.000457177	0.0498404	0	0	1.04168	0.00228352	0.0767198	0	0	0.928068	0.00284995	0.0925645	0	0	-0.113609	0.804151	0.995117	0	0	19	47646344	47692094	-	54	4	5765	57
ENSMUSG00000074452	protein_coding	Pate2	prostate and testis expressed 2 [Source:MGI Symbol;Acc:MGI:2685692]	-0.948347	2.00199e-05	0.00141725	0	0	0.505162	0.0248301	0.340977	0	0	-0.0384929	0.905877	0.983251	0	0	-1.8582	2.40368e-10	1.22616e-07	-1	-1	-1.81971	4.12499e-05	0.0511027	-1	0	9	35570284	35690318	+	11	5	4720	42.12
ENSMUSG00000087006	lincRNA	Gm13889	predicted gene 13889 [Source:MGI Symbol;Acc:MGI:3652053]	-1.0095	2.02725e-05	0.00142929	-1	-1	0.0323274	0.89097	0.986146	0	0	-1.2918	0.000112545	0.0109662	-1	-1	-0.727198	0.0301341	0.323735	0	0	0.564603	0.236699	0.936946	0	0	2	93955810	93957049	-	1	1	1240	65.97
ENSMUSG00000032218	protein_coding	Ccnb2	cyclin B2 [Source:MGI Symbol;Acc:MGI:88311]	-0.285445	2.09459e-05	0.00147079	0	0	-0.0195065	0.771149	0.962165	0	0	-0.26707	0.00490834	0.11472	0	0	-0.30382	0.00135481	0.0592449	0	0	-0.03675	0.784086	0.994214	0	0	9	70407689	70421554	-	9	1	1541	49.12
ENSMUSG00000085312	lincRNA	Gm12763	predicted gene 12763 [Source:MGI Symbol;Acc:MGI:3649978]	1.1418	2.14418e-05	0.00149954	1	1	-0.544159	0.0419194	0.41216	0	0	0.738768	0.0459532	0.352973	0	0	1.54484	7.39528e-05	0.00741064	1	1	0.806072	0.131539	0.882414	0	0	7	33653440	33659268	+	4	1	1939	44.87
ENSMUSG00000074794	protein_coding	Arrdc3	arrestin domain containing 3 [Source:MGI Symbol;Acc:MGI:2145242]	-0.293405	2.24744e-05	0.00156295	0	0	0.0464259	0.502286	0.888119	0	0	-0.30202	0.00207931	0.0727086	0	0	-0.284791	0.00355086	0.106232	0	0	0.0172293	0.900921	0.998408	0	0	13	80883384	80896035	+	8	6	6259	38.39
ENSMUSG00000026039	protein_coding	Sgol2	shugoshin-like 2 (S. pombe) [Source:MGI Symbol;Acc:MGI:1098767]	-0.361908	2.25287e-05	0.00156295	0	0	0.208312	0.0146691	0.273109	0	0	-0.497369	4.26364e-05	0.00568836	0	0	-0.226448	0.0591771	0.439459	0	0	0.270921	0.112473	0.86462	0	0	1	57995971	58025899	+	9	1	4939	40.51
ENSMUSG00000038507	protein_coding	Parp12	poly (ADP-ribose) polymerase family, member 12 [Source:MGI Symbol;Acc:MGI:2143990]	-0.578218	2.26866e-05	0.00156764	0	0	-0.220977	0.105646	0.575583	0	0	-0.533833	0.00498806	0.115969	0	0	-0.622603	0.00147786	0.0619129	0	0	-0.0887698	0.745026	0.988005	0	0	6	39086410	39118349	-	12	2	3995	49.66
ENSMUSG00000019893	protein_coding	Ros1	Ros1 proto-oncogene [Source:MGI Symbol;Acc:MGI:97999]	-0.806046	2.2792e-05	0.00156867	0	0	0.0948147	0.620417	0.920272	0	0	-0.663765	0.0139338	0.201389	0	0	-0.948327	0.000405723	0.0261593	0	0	-0.284562	0.456883	0.976846	0	0	10	52045721	52195244	-	45	4	7776	45.16
ENSMUSG00000030058	protein_coding	Copg1	coatomer protein complex, subunit gamma 1 [Source:MGI Symbol;Acc:MGI:1858696]	0.345876	2.3016e-05	0.00157783	0	0	0.084109	0.30323	0.788739	0	0	0.317852	0.00624803	0.131512	0	0	0.3739	0.00113113	0.0530226	0	0	0.0560473	0.731601	0.987452	0	0	6	87887814	87913595	+	17	8	10905	50
ENSMUSG00000010067	protein_coding	Rassf1	Ras association (RalGDS/AF-6) domain family member 1 [Source:MGI Symbol;Acc:MGI:1928386]	0.330332	2.31677e-05	0.00158046	0	0	0.0846465	0.278219	0.772859	0	0	0.155993	0.160374	0.578656	0	0	0.50467	4.1803e-06	0.00080559	0	0	0.348678	0.0255295	0.681204	0	0	9	107551555	107562263	+	6	9	5425	50.84
ENSMUSG00000022721	protein_coding	Trmt2a	TRM2 tRNA methyltransferase 2A [Source:MGI Symbol;Acc:MGI:96270]	-0.494267	2.32367e-05	0.00158046	0	0	-0.0408737	0.726503	0.951743	0	0	-0.484607	0.00327362	0.0919778	0	0	-0.503928	0.00234303	0.0828196	0	0	-0.0193219	0.934084	0.999989	0	0	16	18248679	18254772	+	4	10	4952	52.42
ENSMUSG00000034751	protein_coding	Mast4	microtubule associated serine/threonine kinase family member 4 [Source:MGI Symbol;Acc:MGI:1918885]	0.499895	2.38015e-05	0.00161255	0	0	-0.0420273	0.72286	0.95156	0	0	0.510391	0.00225391	0.0759065	0	0	0.4894	0.00347842	0.104921	0	0	-0.0209911	0.92947	0.999989	0	0	13	102732486	103334497	-	35	13	20337	47.14
ENSMUSG00000032403	protein_coding	2300009A05Rik	RIKEN cDNA 2300009A05 gene [Source:MGI Symbol;Acc:MGI:1916728]	0.371271	2.39048e-05	0.00161325	0	0	0.109846	0.211462	0.718619	0	0	0.258537	0.0388916	0.332448	0	0	0.484004	8.74599e-05	0.00838069	0	0	0.225467	0.199721	0.921717	0	0	9	63394447	63399244	-	2	1	598	57.36
ENSMUSG00000069053	protein_coding	Uba1y	ubiquitin-activating enzyme, Chr Y [Source:MGI Symbol;Acc:MGI:98891]	-0.649154	2.4139e-05	0.00162274	0	0	-0.234422	0.128319	0.617416	0	0	-0.374464	0.0761693	0.439043	0	0	-0.923845	3.4493e-05	0.00401508	0	0	-0.549382	0.0746665	0.805784	0	0	Y	818713	844224	+	26	1	3981	48.93
ENSMUSG00000031617	protein_coding	Tmem184c	transmembrane protein 184C [Source:MGI Symbol;Acc:MGI:2384562]	0.472763	2.45561e-05	0.00164441	0	0	-0.0712294	0.524451	0.893494	0	0	0.597748	0.000163684	0.0143381	0	0	0.347778	0.0281247	0.313856	0	0	-0.249971	0.264064	0.945845	0	0	8	77595982	77610698	-	10	3	2723	43.15
ENSMUSG00000006673	protein_coding	Qrich1	glutamine-rich 1 [Source:MGI Symbol;Acc:MGI:1916482]	-0.334504	2.55955e-05	0.00170741	0	0	0.0961524	0.225872	0.734362	0	0	-0.318576	0.00463396	0.110857	0	0	-0.350432	0.00179621	0.0699343	0	0	-0.0318558	0.840992	0.995117	0	0	9	108517087	108560167	+	11	2	3362	48.81
ENSMUSG00000032175	protein_coding	Tyk2	tyrosine kinase 2 [Source:MGI Symbol;Acc:MGI:1929470]	-0.582613	2.61104e-05	0.00173509	0	0	-0.00319599	0.98185	0.998798	0	0	-0.770724	8.32569e-05	0.00908784	0	0	-0.394501	0.0441186	0.38744	0	0	0.376223	0.175024	0.909846	0	0	9	21104069	21127346	-	23	1	4619	56.96
ENSMUSG00000060081	protein_coding	Hist1h2aa	histone cluster 1, H2aa [Source:MGI Symbol;Acc:MGI:2448285]	-0.64086	2.62988e-05	0.00174094	0	0	-0.415007	0.00641034	0.188186	0	0	-0.748886	0.000462421	0.0290588	0	0	-0.532833	0.0142477	0.227406	0	0	0.216053	0.477645	0.97727	0	0	13	23934462	23934851	+	1	1	390	60.77
ENSMUSG00000070327	protein_coding	Rnf213	ring finger protein 213 [Source:MGI Symbol;Acc:MGI:1289196]	0.421551	2.68401e-05	0.00177002	0	0	0.0906163	0.367091	0.826695	0	0	0.316144	0.026979	0.280362	0	0	0.526959	0.000186637	0.0145812	0	0	0.210815	0.294106	0.94894	0	0	11	119393100	119487418	+	68	3	16888	50.87
ENSMUSG00000068167	protein_coding	Csnka2ip	casein kinase 2, alpha prime interacting protein [Source:MGI Symbol;Acc:MGI:2676295]	0.325986	2.75064e-05	0.00180709	0	0	0.110175	0.156463	0.652645	0	0	0.341228	0.00207097	0.0726546	0	0	0.310744	0.00439127	0.118633	0	0	-0.0304847	0.844547	0.995117	0	0	16	64477813	64479148	-	1	1	1336	44.69
ENSMUSG00000000631	protein_coding	Myo18a	myosin XVIIIA [Source:MGI Symbol;Acc:MGI:2667185]	0.399711	2.81541e-05	0.00184266	0	0	0.193958	0.0421364	0.4129	0	0	0.343366	0.0118501	0.183343	0	0	0.456056	0.000635678	0.0357961	0	0	0.11269	0.555018	0.985025	0	0	11	77763246	77865980	+	52	25	14864	56.55
ENSMUSG00000037572	protein_coding	Wdhd1	WD repeat and HMG-box DNA binding protein 1 [Source:MGI Symbol;Acc:MGI:2443514]	-0.73538	2.90242e-05	0.00188302	0	0	-0.405495	0.0215019	0.323291	0	0	-0.923928	0.000112053	0.0109662	0	0	-0.546833	0.03405	0.34355	0	0	0.377095	0.286189	0.948065	0	0	14	47240944	47276832	-	24	4	7167	42.96
ENSMUSG00000032254	protein_coding	Kif23	kinesin family member 23 [Source:MGI Symbol;Acc:MGI:1919069]	-0.412066	2.91657e-05	0.00188302	0	0	0.277326	0.00490604	0.163635	0	0	-0.661623	2.92402e-06	0.000889722	0	0	-0.162509	0.23663	0.723379	0	0	0.499114	0.0113593	0.586356	0	0	9	61917280	61946799	-	23	1	3423	46.48
ENSMUSG00000031703	protein_coding	Itfg1	integrin alpha FG-GAP repeat containing 1 [Source:MGI Symbol;Acc:MGI:106419]	-0.274162	2.91661e-05	0.00188302	0	0	0.049052	0.454451	0.868457	0	0	-0.192432	0.038247	0.330028	0	0	-0.355892	0.000122598	0.010664	0	0	-0.16346	0.212641	0.927913	0	0	8	85717557	85840949	-	18	1	3355	43.28
ENSMUSG00000028637	protein_coding	Ccdc30	coiled-coil domain containing 30 [Source:MGI Symbol;Acc:MGI:1920582]	-0.313962	2.9205e-05	0.00188302	0	0	0.0462073	0.538116	0.898536	0	0	-0.305143	0.00410749	0.10519	0	0	-0.32278	0.00235651	0.0828196	0	0	-0.0176372	0.906464	0.998883	0	0	4	119322893	119415521	-	23	13	6607	46.56
ENSMUSG00000029144	protein_coding	Gtf3c2	general transcription factor IIIC, polypeptide 2, beta [Source:MGI Symbol;Acc:MGI:1919002]	-0.363126	2.93925e-05	0.00188809	0	0	-0.01097	0.899571	0.987342	0	0	-0.332761	0.00677572	0.137127	0	0	-0.393491	0.00136906	0.0595112	0	0	-0.0607299	0.726882	0.987452	0	0	5	31151142	31180144	-	22	10	7026	48.46
ENSMUSG00000031634	protein_coding	Ufsp2	UFM1-specific peptidase 2 [Source:MGI Symbol;Acc:MGI:1913679]	-0.414018	3.0088e-05	0.00192564	0	0	-0.0384193	0.698798	0.944117	0	0	-0.582653	3.17732e-05	0.00459228	0	0	-0.245383	0.0808886	0.501944	0	0	0.33727	0.0893415	0.836136	0	0	8	45975528	45996958	+	11	6	2566	41.62
ENSMUSG00000040373	protein_coding	Cacng5	calcium channel, voltage-dependent, gamma subunit 5 [Source:MGI Symbol;Acc:MGI:2157946]	2.56908	3.04206e-05	0.00193976	1	1	-0.750434	0.23178	0.739377	0	0	3.16041	0.000231423	0.0184119	1	1	1.97776	0.025717	0.302757	0	0	-1.18265	0.349699	0.95783	0	0	11	107874605	107915055	-	7	2	3834	51.46
ENSMUSG00000022214	protein_coding	Dcaf11	DDB1 and CUL4 associated factor 11 [Source:MGI Symbol;Acc:MGI:90168]	-0.368769	3.09678e-05	0.00196742	0	0	0.0515674	0.56032	0.904113	0	0	-0.265309	0.0348011	0.316016	0	0	-0.472228	0.000151517	0.01228	0	0	-0.206919	0.242598	0.938069	0	0	14	55560006	55570065	+	5	18	8070	50.87
ENSMUSG00000047197	protein_coding	Gjd3	gap junction protein, delta 3 [Source:MGI Symbol;Acc:MGI:2384150]	1.16461	3.14019e-05	0.00198772	1	1	0.0149208	0.961486	0.996274	0	0	0.667584	0.0911371	0.472695	0	0	1.66164	2.64142e-05	0.00336859	1	1	0.994061	0.0796643	0.816223	0	0	11	98982180	98983016	-	1	1	837	70.25
ENSMUSG00000066643	protein_coding	Wdr35	WD repeat domain 35 [Source:MGI Symbol;Acc:MGI:1921932]	-0.33569	3.17175e-05	0.00200039	0	0	0.0738595	0.359545	0.822869	0	0	-0.422398	0.000220387	0.0177786	0	0	-0.248982	0.028783	0.315758	0	0	0.173416	0.282108	0.948065	0	0	12	8973892	9028847	+	27	7	7273	44.01
ENSMUSG00000024758	protein_coding	Rtn3	reticulon 3 [Source:MGI Symbol;Acc:MGI:1339970]	-0.290887	3.30161e-05	0.00207475	0	0	0.218249	0.0018373	0.104823	0	0	-0.336721	0.000745659	0.0385659	0	0	-0.245052	0.0126889	0.212225	0	0	0.0916687	0.512853	0.980592	0	0	19	7425901	7483289	-	9	4	5030	45.98
ENSMUSG00000027699	protein_coding	Ect2	ect2 oncogene [Source:MGI Symbol;Acc:MGI:95281]	-0.347997	3.3343e-05	0.00208773	0	0	0.140018	0.0949595	0.552863	0	0	-0.334004	0.00510544	0.117343	0	0	-0.361989	0.00214518	0.077949	0	0	-0.0279848	0.867502	0.995398	0	0	3	27097222	27153878	-	25	11	5122	39.65
ENSMUSG00000028539	protein_coding	Artn	artemin [Source:MGI Symbol;Acc:MGI:1333791]	0.850456	3.35994e-05	0.00209621	0	0	0.220876	0.283918	0.775202	0	0	0.492238	0.0933854	0.477781	0	0	1.20867	2.4408e-05	0.00313579	1	1	0.716435	0.08198	0.816223	0	0	4	117926162	117929763	-	5	4	2405	59.92
ENSMUSG00000030138	protein_coding	Bms1	BMS1 homolog, ribosome assembly protein (yeast) [Source:MGI Symbol;Acc:MGI:2446132]	-0.360687	3.45697e-05	0.00214773	0	0	0.12758	0.142652	0.636044	0	0	-0.430643	0.000493167	0.0299073	0	0	-0.290732	0.0178822	0.252187	0	0	0.139911	0.421446	0.974524	0	0	6	118383383	118419417	-	23	1	4286	49.25
ENSMUSG00000021725	protein_coding	Parp8	poly (ADP-ribose) polymerase family, member 8 [Source:MGI Symbol;Acc:MGI:1098713]	0.719649	3.46727e-05	0.00214773	0	0	0.378729	0.0299512	0.365056	0	0	0.837256	0.000983698	0.0455398	0	0	0.602042	0.011124	0.196487	0	0	-0.235214	0.500151	0.97789	0	0	13	116854824	117025516	-	27	1	3088	46.24
ENSMUSG00000072952	protein_coding	Gm5878	predicted gene 5878 [Source:MGI Symbol;Acc:MGI:3647625]	-0.357032	3.4988e-05	0.00215954	0	0	0.0488883	0.570992	0.906601	0	0	-0.4474	0.000261091	0.020398	0	0	-0.266664	0.0281621	0.313856	0	0	0.180736	0.294985	0.94894	0	0	6	85111416	85126125	-	3	1	4674	50.36
ENSMUSG00000005442	protein_coding	Cic	capicua homolog (Drosophila) [Source:MGI Symbol;Acc:MGI:1918972]	0.464901	3.56807e-05	0.00219449	0	0	-0.0423682	0.706807	0.947301	0	0	0.420762	0.00794439	0.148799	0	0	0.509041	0.0014235	0.060961	0	0	0.0882783	0.69516	0.987452	0	0	7	25267704	25294159	+	25	15	10294	62.34
ENSMUSG00000029276	protein_coding	Glmn	glomulin, FKBP associated protein [Source:MGI Symbol;Acc:MGI:2141180]	-0.379142	3.65089e-05	0.00223749	0	0	0.0856087	0.351415	0.818092	0	0	-0.273748	0.0357308	0.320764	0	0	-0.484536	0.000180457	0.0142177	0	0	-0.210788	0.251278	0.939597	0	0	5	107548967	107597888	-	20	8	2688	41.59
ENSMUSG00000080152	pseudogene	Gm12260	predicted gene 12260 [Source:MGI Symbol;Acc:MGI:3651326]	-0.862779	3.80101e-05	0.00232129	0	0	-0.449137	0.0313297	0.370657	0	0	-1.4413	1.29582e-06	0.000488579	-1	-1	-0.284262	0.337164	0.803044	0	0	1.15704	0.00559855	0.50925	0	0	11	58961812	58962222	+	1	1	411	65.45
ENSMUSG00000039254	protein_coding	Pomt1	protein-O-mannosyltransferase 1 [Source:MGI Symbol;Acc:MGI:2138994]	-0.277776	3.84724e-05	0.00234128	0	0	0.0962299	0.153679	0.64991	0	0	-0.294829	0.00206928	0.0726546	0	0	-0.260724	0.00613561	0.144587	0	0	0.0341049	0.800397	0.995117	0	0	2	32236590	32255005	+	20	10	6411	51.9
ENSMUSG00000052291	pseudogene	5330438D12Rik	RIKEN cDNA 5330438D12 gene [Source:MGI Symbol;Acc:MGI:3026931]	0.881862	4.15454e-05	0.00251945	0	0	-0.178727	0.408505	0.846333	0	0	0.399855	0.181078	0.608645	0	0	1.36387	9.94739e-06	0.00155863	1	1	0.964015	0.0259408	0.684158	0	0	10	116581281	116583515	+	4	1	2229	52.98
ENSMUSG00000061356	protein_coding	Nuggc	nuclear GTPase, germinal center associated [Source:MGI Symbol;Acc:MGI:2685446]	-0.384657	4.17744e-05	0.00252451	0	0	0.114269	0.223547	0.731786	0	0	-0.427003	0.0013934	0.0572538	0	0	-0.342312	0.00946147	0.182739	0	0	0.0846913	0.651917	0.987452	0	0	14	65598546	65648531	+	21	2	2836	49.26
ENSMUSG00000020910	protein_coding	Adprm	ADP-ribose/CDP-alcohol diphosphatase, manganese dependent [Source:MGI Symbol;Acc:MGI:1913608]	0.62674	4.33588e-05	0.00261076	0	0	-0.0145056	0.924651	0.99146	0	0	0.458012	0.0328759	0.30795	0	0	0.795468	0.000277225	0.0196252	0	0	0.337456	0.273313	0.948065	0	0	11	67037905	67052594	-	6	6	1977	44.11
ENSMUSG00000034872	protein_coding	Gipc3	GIPC PDZ domain containing family, member 3 [Source:MGI Symbol;Acc:MGI:2387006]	2.00902	4.35026e-05	0.00261076	1	1	-0.0644366	0.90447	0.988927	0	0	2.10972	0.00209297	0.0728925	0	0	1.90832	0.00670277	0.151965	0	0	-0.201392	0.847737	0.995117	0	0	10	81337762	81343266	-	6	1	1024	62.79
ENSMUSG00000074881	protein_coding	Mageb3	melanoma antigen, family B, 3 [Source:MGI Symbol;Acc:MGI:105109]	0.939624	4.38114e-05	0.00261453	0	0	0.0713369	0.76021	0.958834	0	0	0.621494	0.0576898	0.393024	0	0	1.25775	9.66282e-05	0.00891447	1	1	0.63626	0.170903	0.90693	0	0	2	121953752	121955360	-	1	1	1609	44.62
ENSMUSG00000021938	protein_coding	Pspc1	paraspeckle protein 1 [Source:MGI Symbol;Acc:MGI:1913895]	-0.324355	4.39022e-05	0.00261453	0	0	-0.0478241	0.546855	0.900873	0	0	-0.459425	4.1949e-05	0.00564003	0	0	-0.189286	0.0921472	0.528681	0	0	0.270139	0.0888302	0.836136	0	0	14	56722441	56778316	-	9	4	4003	41.29
ENSMUSG00000020660	protein_coding	Pomc	pro-opiomelanocortin-alpha [Source:MGI Symbol;Acc:MGI:97742]	0.702384	4.40177e-05	0.00261453	0	0	-0.281151	0.103708	0.572713	0	0	0.272308	0.250671	0.681086	0	0	1.13246	5.17357e-06	0.000934692	1	1	0.860152	0.0127881	0.597082	0	0	12	3954951	3960618	+	3	1	1007	59.48
ENSMUSG00000075272	protein_coding	Ttc30a2	tetratricopeptide repeat domain 30A2 [Source:MGI Symbol;Acc:MGI:3700200]	-0.277085	4.49197e-05	0.002659	0	0	-0.0467164	0.491311	0.884429	0	0	-0.333862	0.000512034	0.0303096	0	0	-0.220308	0.0216988	0.277131	0	0	0.113554	0.402913	0.974389	0	0	2	75976072	75978200	-	1	1	2129	48.71
ENSMUSG00000020455	protein_coding	Trim11	tripartite motif-containing 11 [Source:MGI Symbol;Acc:MGI:2137355]	-0.359871	4.58683e-05	0.00270592	0	0	-0.0343706	0.697182	0.944117	0	0	-0.529816	2.22744e-05	0.00357711	0	0	-0.189926	0.128066	0.598215	0	0	0.33989	0.0543077	0.756109	0	0	11	58978093	58991458	+	6	3	3580	56.65
ENSMUSG00000006024	protein_coding	Napa	N-ethylmaleimide sensitive fusion protein attachment protein alpha [Source:MGI Symbol;Acc:MGI:104563]	-0.275319	4.85686e-05	0.0028555	0	0	-0.0625263	0.356139	0.820901	0	0	-0.230408	0.0160106	0.217624	0	0	-0.320229	0.000854044	0.0433115	0	0	-0.089821	0.507465	0.977941	0	0	7	16098458	16117975	+	9	7	3786	55.02
ENSMUSG00000025154	protein_coding	Arhgap19	Rho GTPase activating protein 19 [Source:MGI Symbol;Acc:MGI:1918335]	-0.320026	4.8823e-05	0.00286076	0	0	-0.0506071	0.520517	0.893368	0	0	-0.315159	0.00464859	0.111054	0	0	-0.324893	0.00358093	0.106898	0	0	-0.00973433	0.950718	0.999989	0	0	19	41766588	41802084	-	12	4	5140	46.96
ENSMUSG00000063177	protein_coding	Klk1b27	kallikrein 1-related peptidase b27 [Source:MGI Symbol;Acc:MGI:891980]	1.37865	4.96873e-05	0.00290161	1	1	-1.25642	0.000220728	0.0332895	-1	-1	1.92118	3.47544e-05	0.00482224	1	1	0.83612	0.0930816	0.529601	0	0	-1.08506	0.111245	0.864101	0	0	7	44052290	44056705	+	5	1	882	50.79
ENSMUSG00000006930	protein_coding	Hap1	huntingtin-associated protein 1 [Source:MGI Symbol;Acc:MGI:1261831]	0.362176	4.9894e-05	0.00290185	0	0	0.0094211	0.916037	0.99072	0	0	0.264357	0.0366046	0.323578	0	0	0.459994	0.000263813	0.0189073	0	0	0.195637	0.273503	0.948065	0	0	11	100347327	100356128	-	12	5	3766	57.89
ENSMUSG00000097303	lincRNA	AC125399.1		0.813917	5.00261e-05	0.00290185	0	0	-0.10601	0.602096	0.916714	0	0	0.897515	0.00147722	0.0587345	0	0	0.730319	0.0104209	0.19091	0	0	-0.167196	0.680979	0.987452	0	0	14	57999323	58003695	+	2	1	856	48.6
ENSMUSG00000030556	protein_coding	Lrrc28	leucine rich repeat containing 28 [Source:MGI Symbol;Acc:MGI:1915689]	0.285353	5.04968e-05	0.00291939	0	0	-0.00341707	0.961283	0.996274	0	0	0.374981	0.000171029	0.0148316	0	0	0.195724	0.0488441	0.404755	0	0	-0.179257	0.202806	0.922742	0	0	7	67513411	67645236	-	11	2	4260	44.91
ENSMUSG00000022972	protein_coding	1110004E09Rik	RIKEN cDNA 1110004E09 gene [Source:MGI Symbol;Acc:MGI:1915251]	-0.296729	5.07202e-05	0.00292247	0	0	0.077855	0.287433	0.778751	0	0	-0.33424	0.00128489	0.0536991	0	0	-0.259217	0.0120866	0.206329	0	0	0.0750233	0.608259	0.987452	0	0	16	90925809	90934927	-	8	6	1360	54.41
ENSMUSG00000046844	protein_coding	Vat1l	vesicle amine transport protein 1 homolog-like (T. californica) [Source:MGI Symbol;Acc:MGI:2142534]	1.14792	5.08871e-05	0.00292247	1	1	0.40923	0.157106	0.653597	0	0	1.1522	0.00642518	0.132625	0	0	1.14363	0.00245905	0.0855119	0	0	-0.00857018	0.98512	0.999989	0	0	8	114205612	114374071	+	10	4	5462	47.03
ENSMUSG00000087354	processed_transcript	4930404I05Rik	RIKEN cDNA 4930404I05 gene [Source:MGI Symbol;Acc:MGI:1914644]	0.615418	5.13049e-05	0.00293674	0	0	0.468399	0.0021002	0.109716	0	0	0.536275	0.0175549	0.22967	0	0	0.694561	0.000643957	0.0359694	0	0	0.158286	0.605006	0.987452	0	0	16	91011249	91016743	+	3	2	2746	40.57
ENSMUSG00000040978	protein_coding	Gm11992	predicted gene 11992 [Source:MGI Symbol;Acc:MGI:3651127]	-0.346466	5.15602e-05	0.00294164	0	0	0.121564	0.155365	0.65167	0	0	-0.289218	0.0174113	0.228256	0	0	-0.403715	0.000801518	0.0416609	0	0	-0.114497	0.503423	0.97789	0	0	11	9048594	9069356	+	7	1	2400	44.79
ENSMUSG00000055024	protein_coding	Ep300	E1A binding protein p300 [Source:MGI Symbol;Acc:MGI:1276116]	0.430569	5.18965e-05	0.00294439	0	0	-0.0505031	0.635352	0.92438	0	0	0.460732	0.00213917	0.0734913	0	0	0.400406	0.0079489	0.163542	0	0	-0.060326	0.777041	0.993322	0	0	15	81586214	81652077	+	31	1	8749	48.92
ENSMUSG00000064345	protein_coding	mt-Nd2	mitochondrially encoded NADH dehydrogenase 2 [Source:MGI Symbol;Acc:MGI:102500]	0.414053	5.19479e-05	0.00294439	0	0	-0.0410252	0.688419	0.941929	0	0	0.432831	0.00275587	0.0848983	0	0	0.395275	0.00634546	0.148123	0	0	-0.0375559	0.854395	0.995117	0	0	MT	3914	4951	+	1	1	1038	35.74
ENSMUSG00000027366	protein_coding	Sppl2a	signal peptide peptidase like 2A [Source:MGI Symbol;Acc:MGI:1913802]	0.327769	5.23031e-05	0.00295487	0	0	-0.154339	0.0568	0.463268	0	0	0.432769	0.000144602	0.0129947	0	0	0.222769	0.0533467	0.422679	0	0	-0.21	0.195011	0.917666	0	0	2	126890391	126933235	-	15	3	8665	40.68
ENSMUSG00000031833	protein_coding	Mast3	microtubule associated serine/threonine kinase 3 [Source:MGI Symbol;Acc:MGI:2683541]	-0.890809	5.28714e-05	0.00297332	0	0	-0.240119	0.27843	0.773017	0	0	-0.861682	0.00459313	0.110337	0	0	-0.919936	0.00393806	0.112523	0	0	-0.0582541	0.894538	0.998177	0	0	8	70778117	70792433	-	26	1	5334	60.07
ENSMUSG00000025155	protein_coding	Dus1l	dihydrouridine synthase 1-like (S. cerevisiae) [Source:MGI Symbol;Acc:MGI:1915980]	-0.328704	5.29725e-05	0.00297332	0	0	-0.052841	0.515747	0.892942	0	0	-0.405337	0.00041804	0.0278865	0	0	-0.252071	0.0285721	0.314518	0	0	0.153266	0.345913	0.95783	0	0	11	120789201	120796403	-	11	9	3758	55.46
ENSMUSG00000020472	protein_coding	Zkscan17	zinc finger with KRAB and SCAN domains 17 [Source:MGI Symbol;Acc:MGI:2679270]	0.257991	5.33618e-05	0.00298551	0	0	0.111446	0.0808503	0.518398	0	0	0.236603	0.00907481	0.158344	0	0	0.27938	0.00189086	0.0720238	0	0	0.0427769	0.737588	0.987452	0	0	11	59485520	59526751	-	13	6	4573	57.75
ENSMUSG00000021379	protein_coding	Id4	inhibitor of DNA binding 4 [Source:MGI Symbol;Acc:MGI:99414]	-0.395655	5.3866e-05	0.00299139	0	0	-0.121405	0.215656	0.723329	0	0	-0.686488	5.76966e-07	0.000285911	0	0	-0.104822	0.453086	0.855373	0	0	0.581666	0.0030064	0.430934	0	0	13	48261427	48264036	+	3	1	1660	48.8
ENSMUSG00000028996	protein_coding	Rbp7	retinol binding protein 7, cellular [Source:MGI Symbol;Acc:MGI:1890409]	1.74236	5.38958e-05	0.00299139	1	1	-1.12798	0.0108412	0.234288	0	0	0.829159	0.144146	0.557027	0	0	2.65557	4.27522e-05	0.00478383	1	1	1.82641	0.0389172	0.723037	0	0	4	149449687	149454978	-	5	3	718	50.14
ENSMUSG00000025968	protein_coding	Ndufs1	NADH dehydrogenase (ubiquinone) Fe-S protein 1 [Source:MGI Symbol;Acc:MGI:2443241]	-0.289283	5.39844e-05	0.00299139	0	0	0.0313186	0.661912	0.931533	0	0	-0.309247	0.00230301	0.0769116	0	0	-0.26932	0.00777876	0.162158	0	0	0.0399272	0.780446	0.993989	0	0	1	63143596	63176822	-	19	3	3667	44.78
ENSMUSG00000051548	pseudogene	Gm6365	predicted pseudogene 6365 [Source:MGI Symbol;Acc:MGI:3643502]	-1.47406	5.45423e-05	0.00301268	-1	-1	-0.417286	0.262709	0.76062	0	0	-0.788284	0.101586	0.494181	0	0	-2.15983	6.85672e-05	0.00703686	-1	-1	-1.37154	0.0655991	0.784115	0	0	19	11877615	11878358	-	1	1	744	54.7
ENSMUSG00000072919	protein_coding	Noxred1	NADP+ dependent oxidoreductase domain containing 1 [Source:MGI Symbol;Acc:MGI:1918525]	0.338928	5.50462e-05	0.00302464	0	0	0.0903526	0.282043	0.774512	0	0	0.350336	0.00328795	0.0919778	0	0	0.32752	0.00571438	0.137844	0	0	-0.0228155	0.891946	0.997611	0	0	12	87221255	87233556	-	6	1	1101	48.23
ENSMUSG00000049606	protein_coding	Zfp644	zinc finger protein 644 [Source:MGI Symbol;Acc:MGI:1277212]	0.267553	5.51076e-05	0.00302464	0	0	-0.00941594	0.887106	0.986146	0	0	0.323183	0.000581318	0.032347	0	0	0.211924	0.0237245	0.291415	0	0	-0.111259	0.401598	0.974389	0	0	5	106500894	106697287	-	18	20	9786	44.2
ENSMUSG00000055612	protein_coding	Cdca7	cell division cycle associated 7 [Source:MGI Symbol;Acc:MGI:1914203]	-1.13362	5.53392e-05	0.00302777	-1	-1	-0.616176	0.0295151	0.361519	0	0	-0.920415	0.0134813	0.197316	0	0	-1.34682	0.00137774	0.0597388	0	0	-0.42641	0.450695	0.976846	0	0	2	72476159	72486893	+	11	5	3202	50.44
ENSMUSG00000015597	protein_coding	Zfp318	zinc finger protein 318 [Source:MGI Symbol;Acc:MGI:1889348]	0.295131	5.58821e-05	0.00304786	0	0	0.113552	0.120853	0.602958	0	0	0.110707	0.285893	0.711104	0	0	0.479554	3.57588e-06	0.000721163	0	0	0.368847	0.0117698	0.588736	0	0	17	46383731	46420920	+	11	5	8594	47.51
ENSMUSG00000064370	protein_coding	mt-Cytb	mitochondrially encoded cytochrome b [Source:MGI Symbol;Acc:MGI:102501]	0.385046	5.63855e-05	0.00306567	0	0	-0.0653052	0.494109	0.886044	0	0	0.285207	0.0347231	0.315638	0	0	0.484884	0.000340842	0.0231488	0	0	0.199677	0.295876	0.949618	0	0	MT	14145	15288	+	1	1	1144	39.07
ENSMUSG00000003746	protein_coding	Man1a	mannosidase 1, alpha [Source:MGI Symbol;Acc:MGI:104677]	0.631676	5.6952e-05	0.0030868	0	0	-0.330012	0.0351422	0.383687	0	0	0.736785	0.000862664	0.0423854	0	0	0.526567	0.018097	0.253943	0	0	-0.210218	0.502037	0.97789	0	0	10	53904788	54075796	-	14	5	9058	43.27
ENSMUSG00000074734	protein_coding	4933416C03Rik	RIKEN cDNA 4933416C03 gene [Source:MGI Symbol;Acc:MGI:3588269]	-0.339919	5.78777e-05	0.00312278	0	0	0.141591	0.0936789	0.551058	0	0	-0.536058	7.97506e-06	0.00179052	0	0	-0.14378	0.22742	0.712623	0	0	0.392278	0.0202465	0.639145	0	0	10	116111664	116113917	-	1	1	2254	45.3
ENSMUSG00000073147	protein_coding	5031425E22Rik	RIKEN cDNA 5031425E22 gene [Source:MGI Symbol;Acc:MGI:1923227]	0.647783	5.84383e-05	0.00312278	0	0	-0.222232	0.169923	0.673019	0	0	0.460221	0.0391582	0.333339	0	0	0.835345	0.000327646	0.0224613	0	0	0.375124	0.246763	0.938137	0	0	5	23431810	23433919	-	1	1	2110	51.85
ENSMUSG00000078249	protein_coding	Hmga1-rs1	high mobility group AT-hook I, related sequence 1 [Source:MGI Symbol;Acc:MGI:96161]	-0.769112	5.84596e-05	0.00312278	0	0	-0.15845	0.409521	0.846876	0	0	-1.01227	0.000146005	0.0130531	-1	-1	-0.525955	0.0554948	0.428732	0	0	0.486314	0.205513	0.922742	0	0	11	120762794	120764392	+	1	2	1599	59.41
ENSMUSG00000023882	protein_coding	Zfp54	zinc finger protein 54 [Source:MGI Symbol;Acc:MGI:99201]	-0.384369	5.84892e-05	0.00312278	0	0	-0.00896137	0.925442	0.99146	0	0	-0.404769	0.0027371	0.0847816	0	0	-0.36397	0.00718946	0.155479	0	0	0.0407991	0.831283	0.995117	0	0	17	21423227	21435640	+	5	3	2832	40.01
ENSMUSG00000057286	protein_coding	St6galnac2	ST6 (alpha-N-acetyl-neuraminyl-2,3-beta-galactosyl-1,3)-N-acetylgalactosaminide alpha-2,6-sialyltransferase 2 [Source:MGI Symbol;Acc:MGI:107553]	0.285209	5.85161e-05	0.00312278	0	0	-0.0197228	0.780993	0.96437	0	0	0.278104	0.00563867	0.124827	0	0	0.292315	0.00355251	0.106232	0	0	0.014211	0.920213	0.999989	0	0	11	116675303	116694868	-	9	6	7090	53.48
ENSMUSG00000035696	protein_coding	Rnf38	ring finger protein 38 [Source:MGI Symbol;Acc:MGI:1920719]	0.26469	5.8842e-05	0.00313054	0	0	0.0547711	0.405607	0.845767	0	0	0.311968	0.000841427	0.0415775	0	0	0.217413	0.0192913	0.260989	0	0	-0.0945552	0.472837	0.97727	0	0	4	44126210	44233789	-	18	17	8336	45.99
ENSMUSG00000000441	protein_coding	Raf1	v-raf-leukemia viral oncogene 1 [Source:MGI Symbol;Acc:MGI:97847]	-0.352911	6.03217e-05	0.00319476	0	0	-0.209397	0.0173026	0.29158	0	0	-0.407732	0.000932877	0.0442072	0	0	-0.298089	0.0176644	0.25195	0	0	0.109643	0.533237	0.980686	0	0	6	115618067	115676635	-	17	6	6363	48.25
ENSMUSG00000025001	protein_coding	Hells	helicase, lymphoid specific [Source:MGI Symbol;Acc:MGI:106209]	-0.491863	6.04175e-05	0.00319476	0	0	-0.191663	0.118103	0.598242	0	0	-0.624987	0.000275541	0.0209605	0	0	-0.35874	0.0403808	0.371092	0	0	0.266247	0.277767	0.948065	0	0	19	38930915	38971051	+	21	6	7205	38.99
ENSMUSG00000044617	protein_coding	Zbtb39	zinc finger and BTB domain containing 39 [Source:MGI Symbol;Acc:MGI:2443316]	0.686435	6.09444e-05	0.00321283	0	0	-0.0129959	0.93986	0.993113	0	0	0.714743	0.00319788	0.0912238	0	0	0.658127	0.00649714	0.149465	0	0	-0.0566156	0.869337	0.995787	0	0	10	127739538	127747335	+	2	1	5946	51.78
ENSMUSG00000040751	protein_coding	Lat2	linker for activation of T cells family, member 2 [Source:MGI Symbol;Acc:MGI:1926479]	-0.847201	6.19332e-05	0.00325506	0	0	0.156145	0.46234	0.872752	0	0	-0.866	0.00406754	0.10436	0	0	-0.828402	0.00525421	0.130557	0	0	0.0375981	0.928955	0.999989	0	0	5	134600268	134615023	-	13	2	1505	52.16
ENSMUSG00000060002	protein_coding	Chpt1	choline phosphotransferase 1 [Source:MGI Symbol;Acc:MGI:2384841]	0.305473	6.36937e-05	0.00333748	0	0	-0.0115512	0.879773	0.985391	0	0	0.354555	0.00104717	0.047921	0	0	0.256392	0.0174891	0.250066	0	0	-0.0981628	0.520392	0.980592	0	0	10	88452745	88504073	-	12	9	8324	36.18
ENSMUSG00000074679	protein_coding	Defb28	defensin beta 28 [Source:MGI Symbol;Acc:MGI:3650536]	-3.3134	6.62287e-05	0.00345119	-1	-1	2.77212	0.00262372	0.122764	0	0	-0.507044	0.677282	0.918722	0	0	-6.11975	5.73466e-29	1.24327e-25	-1	-1	-5.61271	0.00235727	0.412975	0	0	2	152518255	152521447	+	3	1	397	49.12
ENSMUSG00000031383	protein_coding	Dusp9	dual specificity phosphatase 9 [Source:MGI Symbol;Acc:MGI:2387107]	-1.99481	6.62619e-05	0.00345119	-1	-1	0.443705	0.36937	0.826695	0	0	-3.0707	2.19241e-05	0.00357226	-1	-1	-0.918921	0.180061	0.669913	0	0	2.15178	0.0326243	0.711744	0	0	X	73639419	73643514	+	4	1	2722	58.49
ENSMUSG00000028070	protein_coding	Apoa1bp	apolipoprotein A-I binding protein [Source:MGI Symbol;Acc:MGI:2180167]	-0.402124	6.81807e-05	0.0035328	0	0	-0.0323383	0.749042	0.955868	0	0	-0.523625	0.000229133	0.0183137	0	0	-0.280623	0.0504575	0.412118	0	0	0.243002	0.229244	0.932334	0	0	3	88056523	88058495	-	6	1	905	55.36
ENSMUSG00000020955	protein_coding	Ap4s1	adaptor-related protein complex AP-4, sigma 1 [Source:MGI Symbol;Acc:MGI:1337065]	-0.660585	6.82362e-05	0.0035328	0	0	0.227793	0.170734	0.673613	0	0	-0.647978	0.00664137	0.135197	0	0	-0.673192	0.00347452	0.104921	0	0	-0.0252139	0.939997	0.999989	0	0	12	51690966	51738939	+	6	1	1113	50.76
ENSMUSG00000042888	protein_coding	1700110M21Rik	RIKEN cDNA 1700110M21 gene [Source:MGI Symbol;Acc:MGI:1923877]	0.301161	6.95142e-05	0.00358114	0	0	-0.168585	0.0259405	0.348229	0	0	0.279205	0.00881766	0.155895	0	0	0.323118	0.00265584	0.0889244	0	0	0.0439129	0.771726	0.992067	0	0	14	101197691	101200069	-	3	1	1861	55.4
ENSMUSG00000070732	protein_coding	Rbm44	RNA binding motif protein 44 [Source:MGI Symbol;Acc:MGI:2685663]	-0.298677	6.95827e-05	0.00358114	0	0	0.117712	0.116826	0.594495	0	0	-0.319073	0.00274423	0.0847816	0	0	-0.27828	0.00856018	0.17138	0	0	0.0407927	0.7858	0.994524	0	0	1	91145103	91170795	+	16	1	3851	41.89
ENSMUSG00000036099	protein_coding	Vezt	vezatin, adherens junctions transmembrane protein [Source:MGI Symbol;Acc:MGI:2143698]	0.395092	7.02597e-05	0.00360528	0	0	-0.0374098	0.706652	0.947301	0	0	0.365333	0.00925971	0.16012	0	0	0.424851	0.00253393	0.0868548	0	0	0.0595182	0.764639	0.991713	0	0	10	93939165	94035817	-	18	11	20631	42.9
ENSMUSG00000020527	protein_coding	Myo19	myosin XIX [Source:MGI Symbol;Acc:MGI:1913446]	0.41239	7.12644e-05	0.00363696	0	0	-0.107119	0.302383	0.788531	0	0	0.277025	0.0577151	0.393024	0	0	0.547756	0.000207975	0.0158904	0	0	0.270731	0.192489	0.916174	0	0	11	84880148	84911226	+	26	7	7113	53.31
ENSMUSG00000004018	protein_coding	Fancl	Fanconi anemia, complementation group L [Source:MGI Symbol;Acc:MGI:1914280]	-0.580452	7.12966e-05	0.00363696	0	0	-0.0620129	0.6718	0.935579	0	0	-0.565625	0.00579628	0.126454	0	0	-0.595278	0.0042704	0.117007	0	0	-0.0296527	0.919238	0.999989	0	0	11	26386135	26471876	+	12	5	3372	39.59
ENSMUSG00000071636	protein_coding	Rimbp3	RIMS binding protein 3 [Source:MGI Symbol;Acc:MGI:2685449]	0.412614	7.30309e-05	0.00370578	0	0	0.111322	0.283858	0.775202	0	0	0.296411	0.0438158	0.347118	0	0	0.528817	0.000328957	0.0224623	0	0	0.232406	0.263283	0.945694	0	0	16	17208135	17213971	+	1	1	5837	55.46
ENSMUSG00000056032	antisense	BC018473	cDNA sequence BC018473 [Source:MGI Symbol;Acc:MGI:3039625]	-2.96519	7.30729e-05	0.00370578	-1	-1	2.70179	0.000680148	0.0592788	1	0	-1.07858	0.357054	0.764725	0	0	-4.85179	1.40637e-12	9.75685e-10	-1	-1	-3.77321	0.0289794	0.695969	0	0	11	116752167	116759373	+	5	4	5471	46.02
ENSMUSG00000051074	protein_coding	4930579K19Rik	RIKEN cDNA 4930579K19 gene [Source:MGI Symbol;Acc:MGI:1923131]	1.25797	7.35245e-05	0.00370944	1	1	0.0743902	0.82571	0.974652	0	0	0.637944	0.1576	0.573825	0	0	1.87799	2.23124e-05	0.00288796	1	1	1.24005	0.0565953	0.761823	0	0	9	98562960	98563611	-	1	1	652	53.99
ENSMUSG00000058486	protein_coding	Wdr91	WD repeat domain 91 [Source:MGI Symbol;Acc:MGI:2141558]	1.08811	7.35728e-05	0.00370944	1	1	0.262303	0.344379	0.812761	0	0	0.90758	0.0218575	0.256017	0	0	1.26864	0.000852638	0.0433115	1	1	0.361063	0.516033	0.980592	0	0	6	34880426	34910876	-	17	7	2990	56.76
ENSMUSG00000000805	protein_coding	Car4	carbonic anhydrase 4 [Source:MGI Symbol;Acc:MGI:1096574]	-1.48289	7.41578e-05	0.0037281	-1	-1	0.850157	0.0251996	0.343873	0	0	-0.538588	0.340754	0.75547	0	0	-2.4272	2.22717e-07	5.85274e-05	-1	-1	-1.88861	0.0124987	0.597082	0	0	11	84957786	84966044	+	10	6	1966	53.36
ENSMUSG00000060715	protein_coding	1700019A02Rik	RIKEN cDNA 1700019A02 gene [Source:MGI Symbol;Acc:MGI:1916647]	-0.334459	7.59419e-05	0.00380282	0	0	0.0876085	0.299765	0.787963	0	0	-0.229597	0.0551727	0.388043	0	0	-0.439321	0.000232398	0.0172992	0	0	-0.209724	0.214549	0.927913	0	0	1	53158577	53187617	-	9	1	627	38.28
ENSMUSG00000020865	protein_coding	Abcc3	ATP-binding cassette, sub-family C (CFTR/MRP), member 3 [Source:MGI Symbol;Acc:MGI:1923658]	-0.317026	7.60827e-05	0.00380282	0	0	0.0343739	0.667861	0.933763	0	0	-0.340769	0.00272475	0.0847816	0	0	-0.293283	0.0094122	0.182193	0	0	0.0474855	0.766936	0.991988	0	0	11	94343295	94392997	-	30	6	5698	54.07
ENSMUSG00000020330	protein_coding	Hmmr	hyaluronan mediated motility receptor (RHAMM) [Source:MGI Symbol;Acc:MGI:104667]	-0.499087	7.66411e-05	0.00381972	0	0	0.0263205	0.834957	0.975671	0	0	-0.531503	0.00293172	0.0878199	0	0	-0.466671	0.00885673	0.175841	0	0	0.0648317	0.797479	0.995117	0	0	11	40701395	40733422	-	18	4	5431	41.83
ENSMUSG00000078941	protein_coding	Taf9	TAF9 RNA polymerase II, TATA box binding protein (TBP)-associated factor [Source:MGI Symbol;Acc:MGI:1888697]	-0.393826	7.70489e-05	0.00382905	0	0	0.0932242	0.349777	0.816161	0	0	-0.452009	0.0014506	0.0581045	0	0	-0.335642	0.0163606	0.242779	0	0	0.116367	0.559499	0.985025	0	0	13	100651343	100666413	+	5	1	988	45.04
ENSMUSG00000075031	protein_coding	Hist1h2bb	histone cluster 1, H2bb [Source:MGI Symbol;Acc:MGI:2448377]	-1.53117	7.88025e-05	0.003905	-1	-1	0.046298	0.900357	0.987404	0	0	-2.2223	5.82717e-05	0.00711736	-1	-1	-0.840046	0.122925	0.586405	0	0	1.38225	0.0747908	0.805924	0	0	13	23746734	23747202	+	1	1	469	57.57
ENSMUSG00000000787	protein_coding	Ddx3x	DEAD/H (Asp-Glu-Ala-Asp/His) box polypeptide 3, X-linked [Source:MGI Symbol;Acc:MGI:103064]	0.303197	8.04401e-05	0.0039748	0	0	0.0991031	0.197364	0.703342	0	0	0.40979	0.000175741	0.0150274	0	0	0.196604	0.069346	0.465455	0	0	-0.213187	0.165581	0.904354	0	0	X	13280970	13294052	+	14	5	5277	40.12
ENSMUSG00000054514	antisense	2610204G22Rik	RIKEN cDNA 2610204G22 gene [Source:MGI Symbol;Acc:MGI:1917698]	1.05648	8.14308e-05	0.00401232	1	1	-0.105981	0.695528	0.944117	0	0	0.88243	0.0190064	0.238932	0	0	1.23053	0.00128313	0.0570633	0	0	0.348096	0.521345	0.980592	0	0	4	155761178	155769264	+	5	4	1549	52.55
ENSMUSG00000045815	protein_coding	1700101I19Rik	RIKEN cDNA 1700101I19 gene [Source:MGI Symbol;Acc:MGI:1920839]	0.901709	8.18669e-05	0.00402238	0	0	-0.0703199	0.760256	0.958834	0	0	0.77604	0.0155961	0.214681	0	0	1.02738	0.00165605	0.0666415	0	0	0.251337	0.586188	0.987452	0	0	1	34579224	34579613	-	1	1	390	57.18
ENSMUSG00000040054	protein_coding	Baz2a	bromodomain adjacent to zinc finger domain, 2A [Source:MGI Symbol;Acc:MGI:2151152]	0.319999	8.29169e-05	0.00406246	0	0	-0.0539957	0.506301	0.890146	0	0	0.281978	0.014178	0.203562	0	0	0.358021	0.0018508	0.0711757	0	0	0.0760433	0.639786	0.987452	0	0	10	128092783	128129303	+	30	2	8372	51.84
ENSMUSG00000027496	protein_coding	Aurka	aurora kinase A [Source:MGI Symbol;Acc:MGI:894678]	-0.270773	8.38701e-05	0.00409758	0	0	0.377473	4.23799e-08	5.65413e-05	0	0	-0.454316	3.76033e-06	0.00108699	0	0	-0.0872305	0.366058	0.816246	0	0	0.367085	0.00766085	0.531241	0	0	2	172356190	172370535	-	9	5	2531	51.72
ENSMUSG00000033389	protein_coding	Arhgap44	Rho GTPase activating protein 44 [Source:MGI Symbol;Acc:MGI:2144423]	0.455498	8.54259e-05	0.00415824	0	0	0.188223	0.104966	0.574802	0	0	0.370478	0.0262114	0.279088	0	0	0.540517	0.00080228	0.0416609	0	0	0.17004	0.464201	0.976846	0	0	11	65002039	65162961	-	23	4	5819	52.07
ENSMUSG00000028104	protein_coding	Polr3gl	polymerase (RNA) III (DNA directed) polypeptide G like [Source:MGI Symbol;Acc:MGI:1917120]	-0.588631	8.57207e-05	0.00415824	0	0	-0.310191	0.0389383	0.399931	0	0	-0.610841	0.00274719	0.0847816	0	0	-0.566421	0.00991191	0.185377	0	0	0.0444201	0.88321	0.996047	0	0	3	96577872	96594181	-	7	4	1597	52.1
ENSMUSG00000023022	protein_coding	Lima1	LIM domain and actin binding 1 [Source:MGI Symbol;Acc:MGI:1920992]	0.490249	8.59547e-05	0.00415824	0	0	0.223201	0.0739618	0.506215	0	0	0.533223	0.00297048	0.0880998	0	0	0.447274	0.0099554	0.185377	0	0	-0.085949	0.730711	0.987452	0	0	15	99778470	99875428	-	11	4	7166	48.58
ENSMUSG00000006527	protein_coding	Sfmbt1	Scm-like with four mbt domains 1 [Source:MGI Symbol;Acc:MGI:1859609]	-0.279437	8.60706e-05	0.00415824	0	0	0.101918	0.151911	0.647522	0	0	-0.440534	1.3008e-05	0.00247924	0	0	-0.11834	0.237878	0.724198	0	0	0.322194	0.0235402	0.668219	0	0	14	30714849	30822713	+	25	6	8629	44.57
ENSMUSG00000028784	protein_coding	Spocd1	SPOC domain containing 1 [Source:MGI Symbol;Acc:MGI:3652045]	-0.841265	8.76726e-05	0.00422387	0	0	-0.533008	0.0132511	0.261167	0	0	-0.568607	0.047519	0.359272	0	0	-1.11392	0.000468353	0.0287036	-1	-1	-0.545315	0.20552	0.922742	0	0	4	129947547	129957115	+	10	2	2030	56.75
ENSMUSG00000060639	protein_coding	Hist1h4i	histone cluster 1, H4i [Source:MGI Symbol;Acc:MGI:2448432]	-0.736914	8.97253e-05	0.00431079	0	0	-0.218513	0.245843	0.750063	0	0	-0.919668	0.000473673	0.0293406	0	0	-0.55416	0.0394032	0.367424	0	0	0.365508	0.33181	0.95783	0	0	13	22040816	22041352	-	1	1	537	57.54
ENSMUSG00000093730	pseudogene	Gm20690	predicted gene 20690 [Source:MGI Symbol;Acc:MGI:5313137]	2.70686	9.04978e-05	0.00432723	1	1	-0.516948	0.505655	0.889954	0	0	2.35898	0.0179932	0.23288	0	0	3.05474	0.00152251	0.063143	0	0	0.695762	0.642874	0.987452	0	0	3	68901830	68902144	+	1	1	315	53.65
ENSMUSG00000040459	protein_coding	Arglu1	arginine and glutamate rich 1 [Source:MGI Symbol;Acc:MGI:2442985]	0.350839	9.05665e-05	0.00432723	0	0	-0.0572241	0.523143	0.893494	0	0	0.236736	0.061507	0.400595	0	0	0.464942	0.000248197	0.0182403	0	0	0.228207	0.202987	0.922742	0	0	8	8666577	8690537	-	4	1	1711	51.32
ENSMUSG00000056598	protein_coding	Lrrc48	leucine rich repeat containing 48 [Source:MGI Symbol;Acc:MGI:1921915]	-0.275714	9.09022e-05	0.00433134	0	0	-0.0120843	0.863809	0.982034	0	0	-0.325128	0.0011067	0.0493434	0	0	-0.226301	0.0230636	0.286749	0	0	0.0988261	0.483044	0.97789	0	0	11	60353329	60394341	+	15	5	4519	48.06
ENSMUSG00000024370	protein_coding	Cdc23	CDC23 cell division cycle 23 [Source:MGI Symbol;Acc:MGI:1098815]	-0.415555	9.22682e-05	0.00438438	0	0	-0.0214335	0.840347	0.977063	0	0	-0.462219	0.00204935	0.0725386	0	0	-0.368891	0.0143553	0.228003	0	0	0.0933279	0.660905	0.987452	0	0	18	34630951	34651735	-	14	9	9500	45.79
ENSMUSG00000020029	protein_coding	Nudt4	nudix (nucleoside diphosphate linked moiety X)-type motif 4 [Source:MGI Symbol;Acc:MGI:1918457]	-0.529048	9.27903e-05	0.00439715	0	0	0.207024	0.125251	0.611239	0	0	-0.736067	0.000125314	0.0116852	0	0	-0.322029	0.091926	0.528635	0	0	0.414039	0.12526	0.872166	0	0	10	95547007	95564167	-	5	1	3231	46.55
ENSMUSG00000025977	protein_coding	Boll	bol, boule-like (Drosophila) [Source:MGI Symbol;Acc:MGI:1922638]	-0.274502	9.40455e-05	0.00443058	0	0	-0.0160693	0.819087	0.973655	0	0	-0.350587	0.000428353	0.0279218	0	0	-0.198417	0.0456232	0.393052	0	0	0.15217	0.278833	0.948065	0	0	1	55248658	55363469	-	13	8	3514	38.45
ENSMUSG00000025081	protein_coding	Tdrd1	tudor domain containing 1 [Source:MGI Symbol;Acc:MGI:1933218]	-0.33549	9.42983e-05	0.00443058	0	0	-0.259544	0.00251289	0.120986	0	0	-0.432566	0.000358207	0.0248754	0	0	-0.238414	0.0503537	0.412118	0	0	0.194152	0.258198	0.943458	0	0	19	56826209	56870012	+	27	4	5443	48.37
ENSMUSG00000020973	protein_coding	Dnaaf2	dynein, axonemal assembly factor 2 [Source:MGI Symbol;Acc:MGI:1923566]	-0.331364	9.43479e-05	0.00443058	0	0	-0.0260659	0.758604	0.958294	0	0	-0.323946	0.00691284	0.138129	0	0	-0.338782	0.0047879	0.125562	0	0	-0.0148359	0.930304	0.999989	0	0	12	69189087	69198429	-	3	1	3390	55.69
ENSMUSG00000027435	protein_coding	Cd93	CD93 antigen [Source:MGI Symbol;Acc:MGI:106664]	0.733513	9.45176e-05	0.00443058	0	0	0.0799368	0.670384	0.935076	0	0	0.932454	0.000498035	0.0299928	0	0	0.534571	0.0424784	0.382115	0	0	-0.397883	0.289825	0.948065	0	0	2	148436640	148443563	-	2	1	6677	47.31
ENSMUSG00000039456	protein_coding	Morc3	microrchidia 3 [Source:MGI Symbol;Acc:MGI:2136841]	-0.321077	9.68731e-05	0.00452875	0	0	-0.0639044	0.437703	0.862766	0	0	-0.458106	8.33122e-05	0.00908784	0	0	-0.184049	0.114293	0.572483	0	0	0.274056	0.0960935	0.845575	0	0	16	93832121	93876072	+	17	1	4178	43.51
ENSMUSG00000030592	protein_coding	Ryr1	ryanodine receptor 1, skeletal muscle [Source:MGI Symbol;Acc:MGI:99659]	0.673868	9.76539e-05	0.00454364	0	0	0.361295	0.0375904	0.393971	0	0	0.82791	0.00106348	0.0482855	0	0	0.519826	0.0274533	0.310601	0	0	-0.308084	0.375415	0.968872	0	0	7	29003340	29125151	-	107	2	15371	57.97
ENSMUSG00000022542	protein_coding	Sept12	septin 12 [Source:MGI Symbol;Acc:MGI:1918339]	0.261124	9.77155e-05	0.00454364	0	0	-0.00786666	0.906518	0.989142	0	0	0.328157	0.000543032	0.0311866	0	0	0.194092	0.0403794	0.371092	0	0	-0.134065	0.316999	0.956134	0	0	16	4986858	4997852	-	8	1	2576	49.84
ENSMUSG00000035455	protein_coding	Fignl1	fidgetin-like 1 [Source:MGI Symbol;Acc:MGI:1890648]	-0.345681	9.82497e-05	0.00455626	0	0	-0.155429	0.0798681	0.515832	0	0	-0.48641	9.80885e-05	0.0101962	0	0	-0.204951	0.104284	0.550629	0	0	0.28146	0.112781	0.865073	0	0	11	11787431	11808962	-	4	7	4839	43.09
ENSMUSG00000037364	protein_coding	Srrt	serrate RNA effector molecule homolog (Arabidopsis) [Source:MGI Symbol;Acc:MGI:1933527]	-0.291868	9.86557e-05	0.00455936	0	0	-0.0198104	0.791492	0.967552	0	0	-0.400671	0.000157262	0.0139161	0	0	-0.183066	0.084167	0.512388	0	0	0.217605	0.1465	0.890018	0	0	5	137295704	137307674	-	20	1	3024	55.65
ENSMUSG00000056493	protein_coding	Foxk1	forkhead box K1 [Source:MGI Symbol;Acc:MGI:1347488]	0.466966	9.88423e-05	0.00455936	0	0	-0.0249958	0.835282	0.975827	0	0	0.47233	0.00528448	0.119966	0	0	0.461602	0.00658531	0.150879	0	0	-0.0107281	0.964422	0.999989	0	0	5	142401497	142462014	+	9	1	7445	56.17
ENSMUSG00000040084	protein_coding	Bub1b	budding uninhibited by benzimidazoles 1 homolog, beta (S. cerevisiae) [Source:MGI Symbol;Acc:MGI:1333889]	-0.346597	9.99005e-05	0.00459596	0	0	0.154425	0.0828305	0.522965	0	0	-0.532274	2.66009e-05	0.00408579	0	0	-0.16092	0.199011	0.689771	0	0	0.371354	0.0370375	0.718677	0	0	2	118598211	118641591	+	23	4	4275	48.96
ENSMUSG00000042500	protein_coding	Ago4	argonaute RISC catalytic subunit 4 [Source:MGI Symbol;Acc:MGI:1924100]	-0.367255	0.00010036	0.00460489	0	0	0.00436335	0.96312	0.996526	0	0	-0.436946	0.0010531	0.0480656	0	0	-0.297565	0.0260113	0.304035	0	0	0.139381	0.46065	0.976846	0	0	4	126489541	126533472	-	18	2	6947	47.1
ENSMUSG00000025955	protein_coding	Akr1cl	aldo-keto reductase family 1, member C-like [Source:MGI Symbol;Acc:MGI:1918111]	0.304903	0.000102272	0.00468022	0	0	-0.204481	0.00916334	0.218255	0	0	0.489217	9.32867e-06	0.00199749	0	0	0.120588	0.279936	0.756425	0	0	-0.368629	0.0188244	0.639145	0	0	1	65012689	65032759	-	11	6	4209	43.31
ENSMUSG00000053604	protein_coding	Rpia	ribose 5-phosphate isomerase A [Source:MGI Symbol;Acc:MGI:103254]	-0.668344	0.000102947	0.00469873	0	0	-0.58095	0.000739126	0.0604145	0	0	-0.668541	0.00370209	0.0974341	0	0	-0.668146	0.00900745	0.177289	0	0	0.000394599	0.999877	0.999989	0	0	6	70765720	70792232	-	8	3	5359	47.64
ENSMUSG00000053965	protein_coding	Pde5a	phosphodiesterase 5A, cGMP-specific [Source:MGI Symbol;Acc:MGI:2651499]	0.412188	0.000103736	0.00471275	0	0	0.10599	0.31833	0.798772	0	0	0.255939	0.0904887	0.472234	0	0	0.568438	0.000138323	0.011534	0	0	0.3125	0.141255	0.886032	0	0	3	122729158	122859374	+	21	1	6728	43.65
ENSMUSG00000082045	pseudogene	Gm11585	predicted gene 11585 [Source:MGI Symbol;Acc:MGI:3651395]	-1.26923	0.000104379	0.00471275	-1	-1	0.405709	0.221863	0.730446	0	0	-1.39481	0.00497766	0.115883	0	0	-1.14366	0.00729005	0.156483	0	0	0.251151	0.704342	0.987452	0	0	11	102124046	102124657	+	1	2	612	47.71
ENSMUSG00000025504	protein_coding	Eps8l2	EPS8-like 2 [Source:MGI Symbol;Acc:MGI:2138828]	1.07798	0.000104416	0.00471275	1	1	-0.0149908	0.955897	0.99598	0	0	0.819494	0.0372752	0.326681	0	0	1.33646	0.000658087	0.036466	1	1	0.516971	0.355298	0.961604	0	0	7	141338880	141363020	+	21	10	4370	57.39
ENSMUSG00000026496	protein_coding	Parp1	poly (ADP-ribose) polymerase family, member 1 [Source:MGI Symbol;Acc:MGI:1340806]	-0.259658	0.000104767	0.00471275	0	0	0.142197	0.0335989	0.377483	0	0	-0.368101	0.000110238	0.0108759	0	0	-0.151214	0.108184	0.557833	0	0	0.216887	0.105118	0.859696	0	0	1	180568955	180601253	+	23	1	3846	52.6
ENSMUSG00000043079	protein_coding	Synpo	synaptopodin [Source:MGI Symbol;Acc:MGI:1099446]	0.493748	0.000104976	0.00471275	0	0	0.0198709	0.876178	0.984281	0	0	0.523662	0.00365279	0.097331	0	0	0.463833	0.0099188	0.185377	0	0	-0.0598292	0.814575	0.995117	0	0	18	60593973	60660142	-	12	12	9533	56.97
ENSMUSG00000013155	protein_coding	Enkd1	enkurin domain containing 1 [Source:MGI Symbol;Acc:MGI:2142593]	-0.297692	0.00010511	0.00471275	0	0	0.0256623	0.738104	0.954978	0	0	-0.374546	0.000574531	0.0321441	0	0	-0.220838	0.0414808	0.378256	0	0	0.153708	0.31668	0.956134	0	0	8	105703655	105707933	-	7	1	1272	59.83
ENSMUSG00000028718	protein_coding	Stil	Scl/Tal1 interrupting locus [Source:MGI Symbol;Acc:MGI:107477]	-0.393465	0.000105157	0.00471275	0	0	0.0590689	0.560431	0.904113	0	0	-0.325395	0.0237929	0.265385	0	0	-0.461536	0.00124788	0.056216	0	0	-0.136141	0.502247	0.97789	0	0	4	115000159	115043196	+	18	6	5795	44.52
ENSMUSG00000049539	protein_coding	Hist1h1a	histone cluster 1, H1a [Source:MGI Symbol;Acc:MGI:1931523]	-0.785666	0.000105696	0.0047247	0	0	-0.63215	0.00178008	0.104303	0	0	-1.24915	1.33101e-05	0.00248227	-1	-1	-0.322181	0.26214	0.746108	0	0	0.926969	0.0217856	0.660179	0	0	13	23763668	23764414	+	1	1	747	54.48
ENSMUSG00000053742	protein_coding	Gm5114	predicted gene 5114 [Source:MGI Symbol;Acc:MGI:3647631]	-1.06025	0.000107894	0.00481059	-1	-1	0.700667	0.0106747	0.234021	0	0	-1.40855	0.000553512	0.031578	-1	-1	-0.711944	0.0511136	0.414463	0	0	0.696607	0.204383	0.922742	0	0	7	39407294	39413160	-	3	1	3047	48.47
ENSMUSG00000045515	protein_coding	Pou3f3	POU domain, class 3, transcription factor 3 [Source:MGI Symbol;Acc:MGI:102564]	-2.72725	0.00010938	0.00486435	-1	-1	1.68246	0.0278233	0.355185	0	0	-1.42784	0.201543	0.632816	0	0	-4.02666	8.64255e-08	2.58442e-05	-1	-1	-2.59881	0.116463	0.870031	0	0	1	42697146	42700207	+	1	1	3062	59.76
ENSMUSG00000038762	protein_coding	Abcf1	ATP-binding cassette, sub-family F (GCN20), member 1 [Source:MGI Symbol;Acc:MGI:1351658]	-0.277447	0.000109829	0.0048718	0	0	9.71979e-05	0.998926	0.999994	0	0	-0.20343	0.0450381	0.349998	0	0	-0.351464	0.000528052	0.0314727	0	0	-0.148033	0.301946	0.953631	0	0	17	35956819	35969761	-	21	8	4410	54.97
ENSMUSG00000039105	protein_coding	Atp6v1g1	ATPase, H+ transporting, lysosomal V1 subunit G1 [Source:MGI Symbol;Acc:MGI:1913540]	-0.303214	0.000110187	0.00487369	0	0	-0.0439826	0.57492	0.907512	0	0	-0.331971	0.00272514	0.0847816	0	0	-0.274457	0.0134292	0.219723	0	0	0.0575143	0.713863	0.987452	0	0	4	63544772	63550750	+	3	1	1135	48.19
ENSMUSG00000052469	protein_coding	Tcp10c	t-complex protein 10c [Source:MGI Symbol;Acc:MGI:98543]	-0.261794	0.000110434	0.00487369	0	0	-0.0274524	0.685043	0.941369	0	0	-0.309371	0.00125004	0.0532053	0	0	-0.214218	0.0251166	0.298577	0	0	0.0951532	0.48211	0.97789	0	0	17	13354572	13377223	+	12	1	2528	49.09
ENSMUSG00000037938	protein_coding	Chchd5	coiled-coil-helix-coiled-coil-helix domain containing 5 [Source:MGI Symbol;Acc:MGI:1913420]	0.518588	0.000114216	0.00502783	0	0	0.0335025	0.803741	0.970112	0	0	0.501875	0.00873625	0.155089	0	0	0.535301	0.00457278	0.122582	0	0	0.0334268	0.901371	0.998408	0	0	2	129129700	129134134	+	2	3	1727	53.04
ENSMUSG00000031644	protein_coding	Nek1	NIMA (never in mitosis gene a)-related expressed kinase 1 [Source:MGI Symbol;Acc:MGI:97303]	0.311529	0.000116029	0.00509254	0	0	-0.121901	0.131351	0.620766	0	0	0.314228	0.00585408	0.126758	0	0	0.308829	0.00703418	0.154823	0	0	-0.00539911	0.973363	0.999989	0	0	8	60993195	61131346	+	35	7	7886	40.53
ENSMUSG00000036938	protein_coding	Try5	trypsin 5 [Source:MGI Symbol;Acc:MGI:102756]	-1.10865	0.000116273	0.00509254	-1	-1	-0.552629	0.0567376	0.463086	0	0	-0.826353	0.0313092	0.301127	0	0	-1.39094	0.00115548	0.0538725	0	0	-0.564589	0.330007	0.95783	0	0	6	41311233	41316841	-	7	2	902	51.11
ENSMUSG00000036672	protein_coding	Cenpt	centromere protein T [Source:MGI Symbol;Acc:MGI:2443939]	-0.989071	0.000116775	0.0051016	0	0	-0.414923	0.108012	0.578265	0	0	-1.08759	0.00186599	0.0677067	0	0	-0.890554	0.0178979	0.252187	0	0	0.197034	0.704848	0.987452	0	0	8	105844678	105852008	-	13	1	1767	54.67
ENSMUSG00000031068	protein_coding	Glrx3	glutaredoxin 3 [Source:MGI Symbol;Acc:MGI:1353653]	-0.321544	0.000117795	0.00512337	0	0	-0.0951803	0.25441	0.754136	0	0	-0.322269	0.0061068	0.129469	0	0	-0.320819	0.00685273	0.153255	0	0	0.00145083	0.993096	0.999989	0	0	7	137437648	137468594	+	11	1	1651	45.73
ENSMUSG00000059898	protein_coding	Dsc3	desmocollin 3 [Source:MGI Symbol;Acc:MGI:1194993]	0.663171	0.000117864	0.00512337	0	0	-0.381494	0.0264359	0.35075	0	0	0.825949	0.000679151	0.0361325	0	0	0.500394	0.040417	0.371092	0	0	-0.325554	0.343203	0.95783	0	0	18	19960930	20002097	-	16	1	5305	42.51
ENSMUSG00000001583	protein_coding	Tnk1	tyrosine kinase, non-receptor, 1 [Source:MGI Symbol;Acc:MGI:1930958]	1.2141	0.000118498	0.00513809	1	1	0.85486	0.00722429	0.19528	0	0	1.79965	0.000173009	0.0149287	1	1	0.628543	0.122178	0.585746	0	0	-1.17111	0.0662324	0.785899	0	0	11	69851005	69858730	-	14	5	3329	55.96
ENSMUSG00000005981	protein_coding	Trap1	TNF receptor-associated protein 1 [Source:MGI Symbol;Acc:MGI:1915265]	-0.281294	0.000119378	0.0051633	0	0	-0.083023	0.256017	0.755002	0	0	-0.29993	0.00366178	0.0973573	0	0	-0.262657	0.0112198	0.19696	0	0	0.0372734	0.798748	0.995117	0	0	16	4039971	4077827	-	18	4	2573	52.51
ENSMUSG00000039131	protein_coding	Gipc2	GIPC PDZ domain containing family, member 2 [Source:MGI Symbol;Acc:MGI:1889209]	-1.04165	0.0001206	0.00520321	-1	-1	0.0971413	0.723228	0.95156	0	0	-1.01571	0.00833765	0.151106	0	0	-1.06759	0.00510097	0.129099	0	0	-0.0518777	0.925188	0.999989	0	0	3	152093533	152166230	-	10	7	3584	47.32
ENSMUSG00000034189	protein_coding	Hsdl1	hydroxysteroid dehydrogenase like 1 [Source:MGI Symbol;Acc:MGI:1919802]	-0.449631	0.000120974	0.00520639	0	0	-0.0580988	0.619971	0.920272	0	0	-0.533387	0.00117144	0.0515672	0	0	-0.365874	0.0279788	0.313634	0	0	0.167513	0.474661	0.97727	0	0	8	119561979	119575200	-	5	1	3168	53.47
ENSMUSG00000074052	antisense	BC048644	cDNA sequence BC048644 [Source:MGI Symbol;Acc:MGI:3039566]	-0.362499	0.000121534	0.00521754	0	0	0.128335	0.173847	0.676508	0	0	-0.41731	0.00196803	0.0706699	0	0	-0.307688	0.0197068	0.263528	0	0	0.109622	0.561349	0.985085	0	0	8	121907833	121918428	+	2	2	4071	51.88
ENSMUSG00000034690	protein_coding	Nlrp4c	NLR family, pyrin domain containing 4C [Source:MGI Symbol;Acc:MGI:1890518]	-1.19571	0.00012263	0.00525158	-1	-1	0.0132324	0.96283	0.996501	0	0	-1.6534	0.000170705	0.0148316	-1	-1	-0.738025	0.0923443	0.528953	0	0	0.915378	0.150518	0.891975	0	0	7	6045161	6105149	+	11	2	3899	43.11
ENSMUSG00000075254	protein_coding	Heg1	HEG homolog 1 (zebrafish) [Source:MGI Symbol;Acc:MGI:1924696]	0.382588	0.000123865	0.00528758	0	0	-0.242366	0.0151091	0.276718	0	0	0.539207	9.56928e-05	0.0100588	0	0	0.22597	0.115582	0.575388	0	0	-0.313238	0.116479	0.870031	0	0	16	33684466	33771576	+	21	8	12632	49.48
ENSMUSG00000085576	protein_coding	Dpy19l2	dpy-19-like 2 (C. elegans) [Source:MGI Symbol;Acc:MGI:2444662]	-0.312594	0.000124682	0.00528758	0	0	0.109732	0.17772	0.680518	0	0	-0.329606	0.00427474	0.106832	0	0	-0.295581	0.0102152	0.188482	0	0	0.0340251	0.834458	0.995117	0	0	9	24557048	24696293	-	22	1	3441	41.67
ENSMUSG00000040658	protein_coding	Dnph1	2'-deoxynucleoside 5'-phosphate N-hydrolase 1 [Source:MGI Symbol;Acc:MGI:3039376]	-1.79835	0.000124708	0.00528758	-1	-1	-0.703656	0.137263	0.628557	0	0	-1.97586	0.00186082	0.0676604	0	0	-1.62084	0.0188423	0.258055	0	0	0.355017	0.716222	0.987452	0	0	17	46496789	46499618	+	4	1	1106	54.43
ENSMUSG00000079105	protein_coding	C7	complement component 7 [Source:MGI Symbol;Acc:MGI:88235]	-0.412005	0.000124744	0.00528758	0	0	-0.134572	0.210615	0.717943	0	0	-0.420523	0.00511713	0.117343	0	0	-0.403488	0.00857983	0.171438	0	0	0.0170353	0.936941	0.999989	0	0	15	4988762	5063773	-	18	1	2709	47.14
ENSMUSG00000041341	protein_coding	Atg2b	autophagy related 2B [Source:MGI Symbol;Acc:MGI:1923809]	0.288446	0.000124995	0.00528758	0	0	-0.048596	0.518003	0.893368	0	0	0.310932	0.00349531	0.0947229	0	0	0.265959	0.0122748	0.208075	0	0	-0.0449726	0.764854	0.991713	0	0	12	105613539	105685241	-	42	1	10173	49.55
ENSMUSG00000020059	protein_coding	Sycp3	synaptonemal complex protein 3 [Source:MGI Symbol;Acc:MGI:109542]	-0.31433	0.000125911	0.00530462	0	0	-0.200136	0.014595	0.272776	0	0	-0.466285	5.63884e-05	0.00711327	0	0	-0.162374	0.162048	0.651248	0	0	0.303911	0.063663	0.776491	0	0	10	88459569	88473236	+	8	3	1264	36.08
ENSMUSG00000044783	protein_coding	Hjurp	Holliday junction recognition protein [Source:MGI Symbol;Acc:MGI:2685821]	-0.501686	0.000126009	0.00530462	0	0	0.390105	0.00285489	0.127616	0	0	-0.592988	0.00153925	0.0605367	0	0	-0.410384	0.024805	0.296497	0	0	0.182604	0.484682	0.97789	0	0	1	88262471	88277633	-	7	7	8331	48.93
ENSMUSG00000040866	protein_coding	Rsph6a	radial spoke head 6 homolog A (Chlamydomonas) [Source:MGI Symbol;Acc:MGI:1927643]	-0.245469	0.00012645	0.00531028	0	0	0.0741434	0.246763	0.75028	0	0	-0.293507	0.00124388	0.0531377	0	0	-0.197431	0.0286379	0.314963	0	0	0.0960761	0.452983	0.976846	0	0	7	19054690	19074447	+	6	3	2496	59.38
ENSMUSG00000019899	protein_coding	Lama2	laminin, alpha 2 [Source:MGI Symbol;Acc:MGI:99912]	0.318541	0.000128245	0.00536463	0	0	0.315385	0.000149513	0.0281864	0	0	0.336166	0.00488964	0.114448	0	0	0.300917	0.0093426	0.181861	0	0	-0.0352492	0.832091	0.995117	0	0	10	26981288	27616942	-	65	1	9710	47.89
ENSMUSG00000043257	protein_coding	Pigv	phosphatidylinositol glycan anchor biosynthesis, class V [Source:MGI Symbol;Acc:MGI:2442480]	-0.670446	0.000128363	0.00536463	0	0	-0.129614	0.460519	0.871874	0	0	-0.609798	0.0123797	0.188346	0	0	-0.731095	0.00361962	0.107532	0	0	-0.121297	0.729683	0.987452	0	0	4	133660387	133672647	-	5	3	4180	54.14
ENSMUSG00000027718	protein_coding	Il21	interleukin 21 [Source:MGI Symbol;Acc:MGI:1890474]	1.3854	0.00012877	0.00536873	1	1	-0.273955	0.457535	0.869357	0	0	1.19287	0.0175589	0.22967	0	0	1.57792	0.002459	0.0855119	0	0	0.385055	0.600339	0.987452	0	0	3	37222759	37232618	-	4	2	3160	39.72
ENSMUSG00000028879	protein_coding	Stx12	syntaxin 12 [Source:MGI Symbol;Acc:MGI:1931027]	-0.317532	0.000129198	0.00537363	0	0	-0.127703	0.123776	0.608731	0	0	-0.292033	0.0121061	0.18532	0	0	-0.343031	0.00371147	0.109105	0	0	-0.0509974	0.758573	0.990374	0	0	4	132853501	132884509	-	9	2	3188	43.95
ENSMUSG00000031397	protein_coding	Tktl1	transketolase-like 1 [Source:MGI Symbol;Acc:MGI:1933244]	0.906422	0.000129991	0.00539368	0	0	-0.109079	0.645066	0.926834	0	0	0.48662	0.14122	0.553707	0	0	1.32622	9.11983e-05	0.00858534	1	1	0.839605	0.0771162	0.813946	0	0	X	74177259	74208500	+	13	2	2473	44.56
ENSMUSG00000010914	protein_coding	Pdhx	pyruvate dehydrogenase complex, component X [Source:MGI Symbol;Acc:MGI:1351627]	-0.304046	0.000132056	0.0054663	0	0	0.0385648	0.627711	0.922917	0	0	-0.286535	0.0109828	0.17605	0	0	-0.321556	0.00419337	0.115992	0	0	-0.0350209	0.825726	0.995117	0	0	2	103021075	103073513	-	11	3	3930	42.88
ENSMUSG00000038126	protein_coding	Mphosph9	M-phase phosphoprotein 9 [Source:MGI Symbol;Acc:MGI:2443138]	0.253414	0.000133761	0.0055237	0	0	-0.0297045	0.654292	0.928975	0	0	0.194635	0.0380995	0.329575	0	0	0.312194	0.000874958	0.0438592	0	0	0.117559	0.37556	0.968872	0	0	5	124250959	124327972	-	23	10	8544	45.94
ENSMUSG00000019948	protein_coding	Actr6	ARP6 actin-related protein 6 [Source:MGI Symbol;Acc:MGI:1914269]	-0.360495	0.000135588	0.00557608	0	0	0.0113543	0.904395	0.988927	0	0	-0.370444	0.00561086	0.124827	0	0	-0.350547	0.00861709	0.171952	0	0	0.0198972	0.916179	0.999989	0	0	10	89711973	89732295	-	11	1	1703	38.11
ENSMUSG00000026736	protein_coding	4930426L09Rik	RIKEN cDNA 4930426L09 gene [Source:MGI Symbol;Acc:MGI:1921879]	1.15545	0.000135683	0.00557608	1	1	0.578385	0.0614948	0.480002	0	0	0.204524	0.646387	0.909241	0	0	2.10638	1.51678e-07	4.17572e-05	1	1	1.90185	0.00191996	0.3799	0	0	2	18998343	18999801	+	1	1	1459	49.62
ENSMUSG00000067608	protein_coding	Pcna-ps2	proliferating cell nuclear antigen pseudogene 2 [Source:MGI Symbol;Acc:MGI:97505]	-0.338575	0.000135994	0.00557608	0	0	0.00489368	0.955993	0.99602	0	0	-0.448373	0.00035517	0.02486	0	0	-0.228777	0.0682007	0.463006	0	0	0.219596	0.216106	0.928189	0	0	19	9283238	9284494	+	1	1	1257	44.07
ENSMUSG00000063713	protein_coding	Klk1b24	kallikrein 1-related peptidase b24 [Source:MGI Symbol;Acc:MGI:892021]	1.07908	0.000137314	0.00561691	1	1	-0.962421	0.000693696	0.0595617	0	0	1.32178	0.000431534	0.0279273	1	1	0.836389	0.0482288	0.402347	0	0	-0.485392	0.396964	0.97363	0	0	7	44188236	44192452	+	5	1	875	51.66
ENSMUSG00000075271	protein_coding	Ttc30a1	tetratricopeptide repeat domain 30A1 [Source:MGI Symbol;Acc:MGI:1926052]	-0.395337	0.000139908	0.00570958	0	0	-0.210417	0.0427001	0.415442	0	0	-0.562356	0.000110364	0.0108759	0	0	-0.228319	0.123348	0.586765	0	0	0.334038	0.107722	0.860572	0	0	2	75979106	75981967	-	1	1	2862	45.35
ENSMUSG00000017830	protein_coding	Dhx58	DEXH (Asp-Glu-X-His) box polypeptide 58 [Source:MGI Symbol;Acc:MGI:1931560]	-0.346609	0.000142284	0.0057929	0	0	0.0287894	0.751997	0.95684	0	0	-0.399265	0.00199863	0.0713257	0	0	-0.293952	0.0221774	0.279946	0	0	0.105314	0.563284	0.985085	0	0	11	100694884	100704271	-	13	6	3272	52.87
ENSMUSG00000021377	protein_coding	Dek	DEK oncogene (DNA binding) [Source:MGI Symbol;Acc:MGI:1926209]	-0.383764	0.000143451	0.00582673	0	0	-0.13514	0.180707	0.684768	0	0	-0.365349	0.00987537	0.164394	0	0	-0.402179	0.00518428	0.129562	0	0	-0.0368303	0.855219	0.995117	0	0	13	47084775	47106201	-	11	6	3089	39.75
ENSMUSG00000005474	protein_coding	Myl10	myosin, light chain 10, regulatory [Source:MGI Symbol;Acc:MGI:1891705]	-0.350208	0.000145939	0.00591394	0	0	-0.0723612	0.432722	0.86226	0	0	-0.437852	0.000749898	0.0385659	0	0	-0.262565	0.0448945	0.390683	0	0	0.175287	0.341993	0.95783	0	0	5	136693146	136701094	+	6	1	822	52.43
ENSMUSG00000044794	pseudogene	9330133O14Rik	RIKEN cDNA 9330133O14 gene [Source:MGI Symbol;Acc:MGI:2442309]	1.14997	0.000146385	0.00591817	1	1	0.101338	0.743397	0.955868	0	0	1.16756	0.00746211	0.143968	0	0	1.13237	0.00703086	0.154823	0	0	-0.0351917	0.953819	0.999989	0	0	8	122443656	122445647	+	2	1	1990	48.44
ENSMUSG00000020844	protein_coding	Nxn	nucleoredoxin [Source:MGI Symbol;Acc:MGI:109331]	-0.276353	0.000147162	0.00593574	0	0	-0.00366748	0.959817	0.996274	0	0	-0.360778	0.00046765	0.029236	0	0	-0.191929	0.0619279	0.447719	0	0	0.168849	0.246053	0.938137	0	0	11	76257198	76399140	-	9	2	3239	54.65
ENSMUSG00000073144	antisense	4930599N23Rik	RIKEN cDNA 4930599N23 gene [Source:MGI Symbol;Acc:MGI:1922629]	0.722824	0.00014789	0.00595127	0	0	0.366808	0.0557423	0.459729	0	0	0.746042	0.00785613	0.147824	0	0	0.699607	0.00663122	0.151331	0	0	-0.0464347	0.902741	0.998408	0	0	6	39118408	39148312	+	4	2	2080	51.15
ENSMUSG00000038997	protein_coding	Asb17	ankyrin repeat and SOCS box-containing 17 [Source:MGI Symbol;Acc:MGI:1914022]	0.297244	0.000148594	0.00596578	0	0	-0.0337796	0.666216	0.933273	0	0	0.286099	0.00987088	0.164394	0	0	0.308389	0.00536139	0.132273	0	0	0.0222894	0.88683	0.996384	0	0	3	153844209	153855082	+	3	1	2553	45.05
ENSMUSG00000052595	protein_coding	A1cf	APOBEC1 complementation factor [Source:MGI Symbol;Acc:MGI:1917115]	-0.990027	0.000149109	0.00597263	0	0	-0.0351727	0.895249	0.987254	0	0	-1.3778	0.000202025	0.0166854	-1	-1	-0.602251	0.100564	0.544206	0	0	0.775552	0.139823	0.884929	0	0	19	31868761	31949406	+	12	1	3828	44.91
ENSMUSG00000091401	pseudogene	Gm9252	predicted gene 9252 [Source:MGI Symbol;Acc:MGI:3645130]	-0.66773	0.00015126	0.00604483	0	0	0.133068	0.449764	0.866098	0	0	-0.702243	0.00503831	0.116668	0	0	-0.633218	0.0106884	0.192775	0	0	0.0690248	0.844454	0.995117	0	0	7	41666517	41668118	-	1	1	1602	55.99
ENSMUSG00000054115	protein_coding	Skp2	S-phase kinase-associated protein 2 (p45) [Source:MGI Symbol;Acc:MGI:1351663]	0.3046	0.000152642	0.00608603	0	0	0.0493526	0.539325	0.898568	0	0	0.231209	0.0424621	0.344464	0	0	0.37799	0.000873688	0.0438592	0	0	0.146782	0.361345	0.965363	0	0	15	9111985	9140451	-	9	2	6197	44.84
ENSMUSG00000006675	protein_coding	P4htm	prolyl 4-hydroxylase, transmembrane (endoplasmic reticulum) [Source:MGI Symbol;Acc:MGI:1921693]	0.832542	0.000154015	0.00611226	0	0	0.0554521	0.80376	0.970112	0	0	0.540464	0.0823024	0.454312	0	0	1.12462	0.000299127	0.0209196	1	1	0.584157	0.188005	0.912377	0	0	9	108578826	108597600	-	9	1	1810	59.83
ENSMUSG00000063021	protein_coding	Hist1h2ak	histone cluster 1, H2ak [Source:MGI Symbol;Acc:MGI:2448297]	-1.1822	0.000154079	0.00611226	-1	-1	-0.523727	0.0948901	0.552644	0	0	-1.6517	0.000114901	0.0110713	-1	-1	-0.712692	0.116974	0.578333	0	0	0.939011	0.134959	0.88445	0	0	13	21753395	21753907	-	1	1	513	63.16
ENSMUSG00000026988	protein_coding	Wdsub1	WD repeat, SAM and U-box domain containing 1 [Source:MGI Symbol;Acc:MGI:1919387]	0.623211	0.000154575	0.00611226	0	0	0.159905	0.332107	0.807044	0	0	0.687719	0.00348426	0.0945712	0	0	0.558702	0.0153263	0.237338	0	0	-0.129017	0.695463	0.987452	0	0	2	59852364	59882591	-	14	12	3598	47.55
ENSMUSG00000009487	protein_coding	Otog	otogelin [Source:MGI Symbol;Acc:MGI:1202064]	2.62989	0.00015471	0.00611226	1	1	-0.348102	0.676635	0.93727	0	0	3.03324	0.00140912	0.0574292	0	0	2.22654	0.0278798	0.313399	0	0	-0.806703	0.624064	0.987452	0	0	7	46240987	46311434	+	56	1	10043	58.17
ENSMUSG00000035539	protein_coding	E230008N13Rik	RIKEN cDNA E230008N13 gene [Source:MGI Symbol;Acc:MGI:2685871]	-0.348996	0.00015714	0.00619417	0	0	-0.0387782	0.674309	0.936485	0	0	-0.317777	0.0148826	0.208838	0	0	-0.380216	0.00362078	0.107532	0	0	-0.0624392	0.735112	0.987452	0	0	4	45890303	45950774	+	37	4	5292	51.34
ENSMUSG00000023961	protein_coding	Enpp4	ectonucleotide pyrophosphatase/phosphodiesterase 4 [Source:MGI Symbol;Acc:MGI:2682634]	-0.368523	0.000159943	0.00628743	0	0	0.0741984	0.447411	0.865674	0	0	-0.480943	0.000529174	0.0307986	0	0	-0.256103	0.0621731	0.448743	0	0	0.224841	0.249708	0.938137	0	0	17	44096308	44105809	-	4	2	4560	42.32
ENSMUSG00000064337	Mt_rRNA	mt-Rnr1	mitochondrially encoded 12S rRNA [Source:MGI Symbol;Acc:MGI:102493]	0.368065	0.000160231	0.00628743	0	0	-0.368086	0.000160095	0.0298569	0	0	0.736143	1.05158e-07	8.68502e-05	0	0	-1.33469e-05	0.999923	1	0	0	-0.736157	0.000160143	0.120762	-1	0	MT	70	1024	+	1	1	955	35.81
ENSMUSG00000046242	protein_coding	1600029I14Rik	RIKEN cDNA 1600029I14 gene [Source:MGI Symbol;Acc:MGI:1917047]	1.47383	0.000165081	0.00645464	1	1	-0.62671	0.119009	0.600683	0	0	1.08249	0.0331669	0.308976	0	0	1.86516	0.00169013	0.0673876	0	0	0.782669	0.329164	0.95774	0	0	9	99456243	99474751	+	9	2	1458	52.06
ENSMUSG00000097052	lincRNA	AL732311.1		0.833665	0.000165236	0.00645464	0	0	-0.0683958	0.758256	0.958294	0	0	0.359112	0.245533	0.677291	0	0	1.30822	3.33923e-05	0.00393983	1	1	0.949107	0.033752	0.716607	0	0	2	26637177	26640244	-	3	2	2465	49.7
ENSMUSG00000086922	pseudogene	Gm13835	predicted gene 13835 [Source:MGI Symbol;Acc:MGI:3650921]	-0.299674	0.000166598	0.00649321	0	0	0.0569403	0.474287	0.878955	0	0	-0.266786	0.0181184	0.233466	0	0	-0.332561	0.00304685	0.0952154	0	0	-0.0657745	0.679418	0.987452	0	0	6	31141979	31142663	-	1	2	685	42.04
ENSMUSG00000049932	protein_coding	H2afx	H2A histone family, member X [Source:MGI Symbol;Acc:MGI:102688]	-0.304018	0.000168485	0.00655202	0	0	-0.279178	0.000550381	0.0538876	0	0	-0.522901	4.02165e-06	0.00112503	0	0	-0.0851354	0.45988	0.858853	0	0	0.437766	0.00674667	0.521852	0	0	9	44334715	44336071	+	1	1	1357	62.56
ENSMUSG00000044244	protein_coding	Il20rb	interleukin 20 receptor beta [Source:MGI Symbol;Acc:MGI:2143266]	1.57834	0.0001716	0.00665822	1	1	1.06665	0.0139913	0.26903	0	0	1.34865	0.0450019	0.349998	0	0	1.80804	0.000356052	0.0238431	1	1	0.459392	0.622857	0.987452	0	0	9	100457719	100486788	-	8	6	4206	51.14
ENSMUSG00000060180	protein_coding	Myh13	myosin, heavy polypeptide 13, skeletal muscle [Source:MGI Symbol;Acc:MGI:1339967]	-1.49533	0.000173093	0.00670116	-1	-1	0.440398	0.279012	0.773528	0	0	-1.66453	0.00431077	0.107296	0	0	-1.32614	0.0144908	0.228688	0	0	0.338393	0.673356	0.987452	0	0	11	67321658	67371586	+	41	4	6180	52.83
ENSMUSG00000060152	protein_coding	Pop5	processing of precursor 5, ribonuclease P/MRP family (S. cerevisiae) [Source:MGI Symbol;Acc:MGI:2151221]	-0.854014	0.00017397	0.00672011	0	0	-0.180035	0.433318	0.862368	0	0	-0.912087	0.00365328	0.097331	0	0	-0.795941	0.0157355	0.239401	0	0	0.116146	0.801448	0.995117	0	0	5	115235836	115245351	+	4	6	2296	54.75
ENSMUSG00000030214	protein_coding	Plbd1	phospholipase B domain containing 1 [Source:MGI Symbol;Acc:MGI:1914107]	0.350384	0.000174965	0.00674355	0	0	-0.0731997	0.432777	0.86226	0	0	0.418309	0.00152627	0.0601629	0	0	0.28246	0.0325259	0.336859	0	0	-0.135849	0.466663	0.976846	0	0	6	136612070	136661928	-	10	3	2633	49.11
ENSMUSG00000017774	protein_coding	Myo1c	myosin IC [Source:MGI Symbol;Acc:MGI:106612]	-0.337643	0.000176202	0.00677617	0	0	0.0194298	0.82899	0.975121	0	0	-0.344919	0.00678415	0.137138	0	0	-0.330366	0.00939808	0.182177	0	0	0.0145528	0.935527	0.999989	0	0	11	75650504	75673910	+	33	10	6585	56.57
ENSMUSG00000051451	protein_coding	Crebzf	CREB/ATF bZIP transcription factor [Source:MGI Symbol;Acc:MGI:2675296]	0.350254	0.0001769	0.00677689	0	0	-0.120046	0.199002	0.7039	0	0	0.446051	0.000663082	0.0354953	0	0	0.254458	0.0559675	0.429766	0	0	-0.191593	0.305394	0.954299	0	0	7	90442729	90447717	+	1	6	4989	44.64
ENSMUSG00000005204	protein_coding	Senp3	SUMO/sentrin specific peptidase 3 [Source:MGI Symbol;Acc:MGI:2158736]	-0.346624	0.000177143	0.00677689	0	0	-0.110817	0.230859	0.738165	0	0	-0.362281	0.00527486	0.119905	0	0	-0.330967	0.0119078	0.204282	0	0	0.0313143	0.86562	0.995117	0	0	11	69673115	69682084	-	13	9	3632	51.76
ENSMUSG00000097890	lincRNA	AC118733.2		0.435543	0.000177393	0.00677689	0	0	0.0333918	0.774079	0.962844	0	0	0.407758	0.0135353	0.197607	0	0	0.463328	0.00458757	0.122611	0	0	0.0555697	0.81122	0.995117	0	0	10	39899329	39907931	+	2	1	2400	46.88
ENSMUSG00000044700	protein_coding	Tmem201	transmembrane protein 201 [Source:MGI Symbol;Acc:MGI:1196277]	0.516468	0.000180192	0.00686867	0	0	0.0110909	0.936218	0.99288	0	0	0.426752	0.0285478	0.28738	0	0	0.606184	0.00189361	0.0720238	0	0	0.179433	0.516601	0.980592	0	0	4	149715375	149738044	-	11	6	8944	57.08
ENSMUSG00000045316	protein_coding	Fahd1	fumarylacetoacetate hydrolase domain containing 1 [Source:MGI Symbol;Acc:MGI:1915886]	0.572096	0.000181776	0.00691289	0	0	0.0635843	0.678387	0.938498	0	0	0.421445	0.0520301	0.375341	0	0	0.722747	0.000791109	0.0414531	0	0	0.301303	0.325524	0.957093	0	0	17	24848896	24850302	-	1	1	1407	49.68
ENSMUSG00000036181	protein_coding	Hist1h1c	histone cluster 1, H1c [Source:MGI Symbol;Acc:MGI:1931526]	-0.487018	0.000182397	0.00691289	0	0	-0.153777	0.237521	0.742148	0	0	-0.807042	1.05695e-05	0.0021316	0	0	-0.166994	0.366431	0.81637	0	0	0.640049	0.0139416	0.609078	0	0	13	23738807	23740366	+	1	1	1560	55.06
ENSMUSG00000084957	protein_coding	Bbip1	BBSome interacting protein 1 [Source:MGI Symbol;Acc:MGI:1913610]	-0.297048	0.000182931	0.00691289	0	0	-0.0110805	0.889009	0.986146	0	0	-0.277258	0.0134723	0.197316	0	0	-0.316839	0.00480216	0.125562	0	0	-0.0395804	0.803174	0.995117	0	0	19	53929677	53944627	-	4	1	2488	41.88
ENSMUSG00000051234	protein_coding	Rnf7	ring finger protein 7 [Source:MGI Symbol;Acc:MGI:1337096]	-0.293398	0.000183174	0.00691289	0	0	-0.0642882	0.412283	0.849827	0	0	-0.370676	0.000820623	0.0407819	0	0	-0.21612	0.0516008	0.416263	0	0	0.154556	0.324359	0.956924	0	0	9	96470941	96478675	-	3	3	1324	45.77
ENSMUSG00000090207	antisense	4930524O07Rik	RIKEN cDNA 4930524O07 gene [Source:MGI Symbol;Acc:MGI:1915514]	0.487898	0.000183345	0.00691289	0	0	0.230868	0.0771745	0.51219	0	0	0.389701	0.0383752	0.330449	0	0	0.586096	0.0011759	0.0544981	0	0	0.196396	0.452551	0.976846	0	0	9	106892171	106895182	+	3	2	1121	53.43
ENSMUSG00000047888	protein_coding	Tnrc6b	trinucleotide repeat containing 6b [Source:MGI Symbol;Acc:MGI:2443730]	0.278955	0.00018393	0.00691992	0	0	-0.09141	0.220318	0.72841	0	0	0.429656	4.55571e-05	0.00594092	0	0	0.128253	0.224492	0.709665	0	0	-0.301403	0.0433085	0.740471	0	0	15	80711319	80941086	+	25	1	17327	46.84
ENSMUSG00000026600	protein_coding	Soat1	sterol O-acyltransferase 1 [Source:MGI Symbol;Acc:MGI:104665]	0.279323	0.000185101	0.00694891	0	0	0.172291	0.021101	0.320256	0	0	0.231328	0.0301556	0.295219	0	0	0.327317	0.00175615	0.0687553	0	0	0.0959888	0.520626	0.980592	0	0	1	156428108	156474328	-	16	1	4785	44.83
ENSMUSG00000058925	protein_coding	1700011I03Rik	RIKEN cDNA 1700011I03 gene [Source:MGI Symbol;Acc:MGI:1922694]	-0.313882	0.000191584	0.00717675	0	0	-0.0655567	0.43589	0.862678	0	0	-0.268606	0.023698	0.265041	0	0	-0.359157	0.00260217	0.0879471	0	0	-0.0905509	0.590492	0.987452	0	0	18	57533780	57731065	+	9	4	1346	47.1
ENSMUSG00000026554	protein_coding	Dcaf8	DDB1 and CUL4 associated factor 8 [Source:MGI Symbol;Acc:MGI:91860]	-0.293505	0.00019436	0.00725419	0	0	-0.0234082	0.7662	0.960602	0	0	-0.344449	0.00199511	0.0713257	0	0	-0.242561	0.029384	0.319115	0	0	0.101888	0.517549	0.980592	0	0	1	172148015	172196393	+	14	1	3743	52.02
ENSMUSG00000035024	protein_coding	Ncapd3	non-SMC condensin II complex, subunit D3 [Source:MGI Symbol;Acc:MGI:2142989]	-0.444225	0.000194488	0.00725419	0	0	-0.0089128	0.940438	0.993113	0	0	-0.506298	0.00268493	0.0846681	0	0	-0.382153	0.0233643	0.288626	0	0	0.124145	0.602623	0.987452	0	0	9	27030175	27095311	+	36	2	5499	46.81
ENSMUSG00000054717	protein_coding	Hmgb2	high mobility group box 2 [Source:MGI Symbol;Acc:MGI:96157]	-0.557843	0.000195442	0.0072609	0	0	-0.132104	0.379081	0.832441	0	0	-0.689152	0.000936874	0.0442756	0	0	-0.426534	0.0475507	0.398734	0	0	0.262619	0.382057	0.968872	0	0	8	57511843	57515999	+	5	1	2692	39.26
ENSMUSG00000042675	protein_coding	Ypel3	yippee-like 3 (Drosophila) [Source:MGI Symbol;Acc:MGI:1913340]	-0.556963	0.000195639	0.0072609	0	0	-0.358018	0.0167343	0.287808	0	0	-0.155484	0.445721	0.816254	0	0	-0.958442	1.12678e-05	0.00169939	0	0	-0.802958	0.00727847	0.523808	0	0	7	126776955	126780514	+	4	10	1848	58.93
ENSMUSG00000023930	protein_coding	Crisp2	cysteine-rich secretory protein 2 [Source:MGI Symbol;Acc:MGI:98815]	-0.368066	0.000195924	0.0072609	0	0	0.368075	0.000195853	0.0329585	0	0	-0.736151	1.55526e-07	0.000112394	0	0	1.88736e-05	0.999892	1	0	0	0.73617	0.000195776	0.133096	1	0	17	40764734	40807003	-	11	5	1825	41.37
ENSMUSG00000075376	protein_coding	Rc3h2	ring finger and CCCH-type zinc finger domains 2 [Source:MGI Symbol;Acc:MGI:2442789]	0.301788	0.000196681	0.00727344	0	0	0.213724	0.00836004	0.209894	0	0	0.294017	0.0109234	0.175422	0	0	0.30956	0.00649179	0.149465	0	0	0.0155431	0.923637	0.999989	0	0	2	37370069	37422903	-	22	6	11688	37.57
ENSMUSG00000085984	processed_transcript	1700001G11Rik	RIKEN cDNA 1700001G11 gene [Source:MGI Symbol;Acc:MGI:1916553]	-0.347044	0.000203789	0.00752025	0	0	0.0368632	0.69323	0.94316	0	0	-0.312916	0.0182803	0.234507	0	0	-0.381172	0.00379384	0.110589	0	0	-0.0682557	0.714958	0.987452	0	0	14	66295334	66297129	-	3	3	1080	53.33
ENSMUSG00000039298	protein_coding	Cdk5rap2	CDK5 regulatory subunit associated protein 2 [Source:MGI Symbol;Acc:MGI:2384875]	-0.482159	0.000209653	0.00772023	0	0	-0.0239412	0.85364	0.979364	0	0	-0.498857	0.0066974	0.136178	0	0	-0.465461	0.0113725	0.198235	0	0	0.0333963	0.897623	0.998284	0	0	4	70216856	70410443	-	40	6	13012	49.04
ENSMUSG00000019841	protein_coding	Rev3l	REV3-like, catalytic subunit of DNA polymerase zeta RAD54 like (S. cerevisiae) [Source:MGI Symbol;Acc:MGI:1337131]	0.251329	0.00021194	0.00778791	0	0	-0.0558062	0.410603	0.847663	0	0	0.290967	0.00242135	0.0798254	0	0	0.211692	0.0273953	0.3103	0	0	-0.0792758	0.55892	0.985025	0	0	10	39732118	39875211	+	34	7	13293	41.03
ENSMUSG00000040661	protein_coding	Rad54l2	RAD54 like 2 (S. cerevisiae) [Source:MGI Symbol;Acc:MGI:1933196]	0.326814	0.000213041	0.0078118	0	0	-0.042885	0.627149	0.92282	0	0	0.264065	0.0340979	0.312962	0	0	0.389564	0.0018306	0.0707125	0	0	0.125499	0.477262	0.97727	0	0	9	106688082	106789213	-	22	1	9324	51.16
ENSMUSG00000078503	protein_coding	Gm13225	predicted gene 13225 [Source:MGI Symbol;Acc:MGI:3652161]	0.335108	0.000216951	0.00793838	0	0	0.239232	0.00826613	0.208812	0	0	0.257687	0.045678	0.352227	0	0	0.412529	0.0011965	0.0547548	0	0	0.154842	0.392646	0.972464	0	0	4	145510759	145539188	+	8	4	3498	36.76
ENSMUSG00000032306	protein_coding	Mpi	mannose phosphate isomerase [Source:MGI Symbol;Acc:MGI:97075]	-0.235063	0.000219326	0.00800841	0	0	0.10426	0.101088	0.566743	0	0	-0.304764	0.00073737	0.0385209	0	0	-0.165362	0.0649986	0.455121	0	0	0.139402	0.27301	0.948065	0	0	9	57544256	57552763	-	8	5	3142	52.23
ENSMUSG00000063077	protein_coding	Kif1b	kinesin family member 1B [Source:MGI Symbol;Acc:MGI:108426]	0.29742	0.00021991	0.0080085	0	0	-0.027156	0.735778	0.953846	0	0	0.276138	0.0152794	0.212344	0	0	0.318703	0.00511365	0.129099	0	0	0.0425648	0.791424	0.995117	0	0	4	149176319	149307693	-	50	11	17608	45.39
ENSMUSG00000028876	protein_coding	Epha10	Eph receptor A10 [Source:MGI Symbol;Acc:MGI:3586824]	0.384601	0.000220727	0.0080085	0	0	-0.0473549	0.649391	0.928318	0	0	0.224546	0.125991	0.532586	0	0	0.544655	0.00022667	0.0169455	0	0	0.320108	0.124475	0.872166	0	0	4	124880899	124917800	+	17	3	7204	58.59
ENSMUSG00000024079	protein_coding	Eif2ak2	eukaryotic translation initiation factor 2-alpha kinase 2 [Source:MGI Symbol;Acc:MGI:1353449]	0.390022	0.000221417	0.0080085	0	0	0.159136	0.13213	0.622056	0	0	0.431452	0.00438013	0.107467	0	0	0.348592	0.0179075	0.252187	0	0	-0.0828604	0.694999	0.987452	0	0	17	78852564	78882573	-	16	4	5113	44.03
ENSMUSG00000027375	protein_coding	Mal	myelin and lymphocyte protein, T cell differentiation protein [Source:MGI Symbol;Acc:MGI:892970]	-0.788938	0.000221987	0.0080085	0	0	-0.381461	0.0759312	0.510764	0	0	0.205321	0.465138	0.82573	0	0	-1.7832	1.10225e-08	3.82348e-06	-1	-1	-1.98852	2.69936e-06	0.00468178	-1	-1	2	127633226	127656695	-	4	2	2778	48.92
ENSMUSG00000022091	protein_coding	Sorbs3	sorbin and SH3 domain containing 3 [Source:MGI Symbol;Acc:MGI:700013]	0.27696	0.000222038	0.0080085	0	0	-0.0196867	0.792945	0.96831	0	0	0.305626	0.00399606	0.102983	0	0	0.248294	0.0191269	0.259993	0	0	-0.0573318	0.702295	0.987452	0	0	14	70180468	70207637	-	21	1	2914	57
ENSMUSG00000055629	protein_coding	B4galnt4	beta-1,4-N-acetyl-galactosaminyl transferase 4 [Source:MGI Symbol;Acc:MGI:2652891]	0.501753	0.000222363	0.0080085	0	0	-0.0178805	0.89535	0.987254	0	0	0.413113	0.0312831	0.301127	0	0	0.590392	0.0021672	0.078308	0	0	0.17728	0.514584	0.980592	0	0	7	141061274	141072119	+	20	1	3105	59.13
ENSMUSG00000034601	protein_coding	2700049A03Rik	RIKEN cDNA 2700049A03 gene [Source:MGI Symbol;Acc:MGI:1924217]	-0.400741	0.000222561	0.0080085	0	0	0.0129685	0.904768	0.988927	0	0	-0.414989	0.00689845	0.138129	0	0	-0.386493	0.0117573	0.202501	0	0	0.0284954	0.895426	0.998177	0	0	12	71136848	71243303	+	31	4	5879	45.33
ENSMUSG00000091415	protein_coding	Akd1	adenylate kinase domain containing 1 [Source:MGI Symbol;Acc:MGI:2685080]	-0.304916	0.0002253	0.00805073	0	0	0.224357	0.00662847	0.189943	0	0	-0.495426	2.53793e-05	0.00396557	0	0	-0.114405	0.324853	0.794013	0	0	0.381021	0.0211341	0.651065	0	0	10	41303980	41434534	+	40	2	6959	44.32
ENSMUSG00000073430	lincRNA	Gm10505	predicted gene 10505 [Source:MGI Symbol;Acc:MGI:3642687]	-0.443169	0.000225496	0.00805073	0	0	-0.361306	0.00263909	0.122764	0	0	-0.322665	0.0515381	0.373226	0	0	-0.563673	0.00119432	0.0547548	0	0	-0.241009	0.315921	0.956134	0	0	17	27342460	27344825	+	2	1	1587	53.56
ENSMUSG00000059182	protein_coding	Skap2	src family associated phosphoprotein 2 [Source:MGI Symbol;Acc:MGI:1889206]	-0.438051	0.000225555	0.00805073	0	0	-0.16171	0.173775	0.676508	0	0	-0.48749	0.00319365	0.0912238	0	0	-0.388613	0.0226781	0.283536	0	0	0.0988765	0.677718	0.987452	0	0	6	51859166	52012549	-	13	1	1638	46.95
ENSMUSG00000024388	protein_coding	Myo7b	myosin VIIB [Source:MGI Symbol;Acc:MGI:107709]	0.888634	0.000225591	0.00805073	0	0	-0.25832	0.282937	0.774512	0	0	1.23923	0.000273564	0.0209605	1	1	0.538036	0.114797	0.573058	0	0	-0.701196	0.144909	0.887604	0	0	18	31959234	32036961	-	47	1	6621	55.51
ENSMUSG00000019590	protein_coding	Cyb561	cytochrome b-561 [Source:MGI Symbol;Acc:MGI:103253]	-0.514835	0.000226123	0.00805315	0	0	0.401773	0.00401448	0.152691	0	0	-0.0456462	0.822737	0.962572	0	0	-0.984024	2.18221e-07	5.82281e-05	0	0	-0.938378	0.000769214	0.290027	-1	0	11	105933702	105953336	-	8	4	3653	55.93
ENSMUSG00000063409	protein_coding	Lrrc43	leucine rich repeat containing 43 [Source:MGI Symbol;Acc:MGI:2685907]	-0.296219	0.000227952	0.00810164	0	0	-0.226355	0.00484784	0.163582	0	0	-0.204913	0.0696398	0.420153	0	0	-0.387525	0.000702843	0.0378091	0	0	-0.182613	0.255725	0.943236	0	0	5	123489325	123508205	+	12	2	2046	55.52
ENSMUSG00000060600	protein_coding	Eno3	enolase 3, beta muscle [Source:MGI Symbol;Acc:MGI:95395]	-0.409114	0.000235091	0.00832754	0	0	-0.369584	0.000892586	0.0678101	0	0	-0.437349	0.00432985	0.107467	0	0	-0.380879	0.0181642	0.254186	0	0	0.05647	0.799928	0.995117	0	0	11	70657202	70662513	+	13	8	1739	54.17
ENSMUSG00000021962	protein_coding	Dcp1a	DCP1 decapping enzyme homolog A (S. cerevisiae) [Source:MGI Symbol;Acc:MGI:1923151]	0.39449	0.000235268	0.00832754	0	0	0.0467133	0.663322	0.932378	0	0	0.413731	0.00659931	0.134499	0	0	0.37525	0.0129955	0.215023	0	0	-0.0384815	0.857664	0.995117	0	0	14	30479565	30527056	+	10	1	5616	48.54
ENSMUSG00000083287	pseudogene	Gm13502	predicted gene 13502 [Source:MGI Symbol;Acc:MGI:3649894]	-0.471519	0.00023732	0.00838304	0	0	-0.00710068	0.955855	0.99598	0	0	-0.361936	0.0445364	0.34917	0	0	-0.581101	0.00145938	0.0617593	0	0	-0.219165	0.394166	0.972597	0	0	2	53696121	53696804	-	1	2	684	38.6
ENSMUSG00000021301	protein_coding	Hecw1	HECT, C2 and WW domain containing E3 ubiquitin protein ligase 1 [Source:MGI Symbol;Acc:MGI:2444115]	0.382031	0.000242042	0.00853246	0	0	-0.123277	0.235941	0.741907	0	0	0.432711	0.00323502	0.09183	0	0	0.331352	0.0246075	0.295973	0	0	-0.101359	0.626085	0.987452	0	0	13	14226438	14523226	-	29	1	9460	43.71
ENSMUSG00000092518	protein_coding	Fam71e2	family with sequence similarity 71, member E2 [Source:MGI Symbol;Acc:MGI:3045311]	0.248695	0.000243859	0.00857908	0	0	-0.196432	0.00375588	0.147047	0	0	0.455794	1.86909e-06	0.000635637	0	0	0.0415965	0.665331	0.932365	0	0	-0.414198	0.00224795	0.412975	0	0	7	4753226	4771302	-	11	3	2744	52.15
ENSMUSG00000032712	protein_coding	2810474O19Rik	RIKEN cDNA 2810474O19 gene [Source:MGI Symbol;Acc:MGI:1914496]	0.483555	0.000244898	0.00859639	0	0	0.076725	0.560372	0.904113	0	0	0.57298	0.00223261	0.0753843	0	0	0.394131	0.0336233	0.341855	0	0	-0.178849	0.497364	0.97789	0	0	6	149309414	149335658	+	7	5	6597	41.43
ENSMUSG00000079513	protein_coding	4932429P05Rik	RIKEN cDNA 4932429P05 gene [Source:MGI Symbol;Acc:MGI:3588287]	-0.473197	0.000245342	0.00859639	0	0	-0.159331	0.216877	0.724224	0	0	-0.221781	0.218085	0.650263	0	0	-0.724612	8.84734e-05	0.00843122	0	0	-0.502832	0.0513626	0.75408	0	0	X	89752268	89755491	+	2	1	3093	34.17
ENSMUSG00000019894	protein_coding	Slc6a15	solute carrier family 6 (neurotransmitter transporter), member 15 [Source:MGI Symbol;Acc:MGI:2143484]	2.08672	0.000245904	0.00859871	1	1	-0.234475	0.668213	0.933763	0	0	0.548193	0.459195	0.822331	0	0	3.62525	7.56838e-06	0.00125182	1	1	3.07706	0.00983705	0.567403	0	0	10	103367808	103419378	+	13	2	3643	42.38
ENSMUSG00000000838	protein_coding	Fmr1	fragile X mental retardation syndrome 1 [Source:MGI Symbol;Acc:MGI:95564]	0.34568	0.000248146	0.00865963	0	0	-0.000614098	0.994726	0.999994	0	0	0.169939	0.202903	0.633888	0	0	0.521421	9.20707e-05	0.00858534	0	0	0.351483	0.0626034	0.77575	0	0	X	68678541	68717963	+	17	13	8966	36.79
ENSMUSG00000026000	protein_coding	Lancl1	LanC (bacterial lantibiotic synthetase component C)-like 1 [Source:MGI Symbol;Acc:MGI:1336997]	-0.349899	0.000249322	0.00867921	0	0	0.0541946	0.570066	0.906601	0	0	-0.426489	0.00161582	0.0626953	0	0	-0.273309	0.0428136	0.382959	0	0	0.15318	0.422187	0.974524	0	0	1	67000517	67038872	-	9	5	4461	47.88
ENSMUSG00000057788	protein_coding	Ddx49	DEAD (Asp-Glu-Ala-Asp) box polypeptide 49 [Source:MGI Symbol;Acc:MGI:2136689]	-0.30075	0.000249708	0.00867921	0	0	0.00835443	0.918948	0.990992	0	0	-0.302207	0.00941429	0.160394	0	0	-0.299293	0.00979475	0.185377	0	0	0.00291458	0.985835	0.999989	0	0	8	70292866	70302489	-	13	5	2928	55.84
ENSMUSG00000036555	protein_coding	Iqce	IQ motif containing E [Source:MGI Symbol;Acc:MGI:1921489]	0.256299	0.0002548	0.00883136	0	0	-0.0877355	0.210451	0.717943	0	0	0.262099	0.00814363	0.14994	0	0	0.2505	0.011526	0.200007	0	0	-0.0115989	0.934031	0.999989	0	0	5	140661827	140702378	-	23	12	12037	53.75
ENSMUSG00000028649	protein_coding	Macf1	microtubule-actin crosslinking factor 1 [Source:MGI Symbol;Acc:MGI:108559]	0.28614	0.000255103	0.00883136	0	0	0.104215	0.182647	0.687014	0	0	0.357342	0.00127809	0.053611	0	0	0.214938	0.0514709	0.415795	0	0	-0.142404	0.362537	0.965363	0	0	4	123349633	123684360	-	106	17	26689	47.38
ENSMUSG00000041974	protein_coding	2310008H04Rik	RIKEN cDNA 2310008H04 gene [Source:MGI Symbol;Acc:MGI:1924834]	0.549895	0.000258332	0.00892531	0	0	-0.0738356	0.623826	0.921958	0	0	0.353086	0.0948944	0.482701	0	0	0.746704	0.000490834	0.0296621	0	0	0.393618	0.191322	0.914145	0	0	16	15889227	16146851	-	20	1	3279	46.23
ENSMUSG00000079532	protein_coding	Gm6890	predicted gene 6890 [Source:MGI Symbol;Acc:MGI:3645826]	-0.848209	0.000260582	0.00898514	0	0	-0.220962	0.3433	0.811972	0	0	-0.337061	0.289515	0.713664	0	0	-1.35936	5.30862e-05	0.0057188	-1	-1	-1.0223	0.0282257	0.695969	0	0	X	74740927	74742188	+	3	1	776	51.8
ENSMUSG00000005686	protein_coding	Ampd3	adenosine monophosphate deaminase 3 [Source:MGI Symbol;Acc:MGI:1096344]	0.727556	0.000262619	0.00901867	0	0	0.209577	0.295772	0.784713	0	0	0.888367	0.00204193	0.0724238	0	0	0.566745	0.039624	0.368282	0	0	-0.321622	0.422295	0.974524	0	0	7	110768206	110812405	+	18	7	5605	51.13
ENSMUSG00000034973	protein_coding	Dopey1	dopey family member 1 [Source:MGI Symbol;Acc:MGI:1289294]	0.304857	0.000262768	0.00901867	0	0	-0.0706886	0.397301	0.842851	0	0	0.208351	0.0769996	0.440601	0	0	0.401362	0.000703082	0.0378091	0	0	0.193011	0.247858	0.938137	0	0	9	86485407	86555806	+	37	1	8933	43.66
ENSMUSG00000060678	protein_coding	Hist1h4c	histone cluster 1, H4c [Source:MGI Symbol;Acc:MGI:2448421]	-0.403989	0.000263579	0.00901867	0	0	-0.238754	0.0310061	0.370201	0	0	-0.542486	0.000460364	0.0290471	0	0	-0.265492	0.0935209	0.529601	0	0	0.276994	0.21085	0.927111	0	0	13	23698060	23698454	-	1	1	395	59.49
ENSMUSG00000031026	protein_coding	Trim66	tripartite motif-containing 66 [Source:MGI Symbol;Acc:MGI:2152406]	0.320461	0.000263634	0.00901867	0	0	-0.186064	0.0341772	0.380439	0	0	0.557482	6.02832e-06	0.00145552	0	0	0.0834399	0.505084	0.883195	0	0	-0.474043	0.00696639	0.523808	0	0	7	109449006	109508134	-	22	4	10125	51.96
ENSMUSG00000047368	protein_coding	Abhd17b	abhydrolase domain containing 17B [Source:MGI Symbol;Acc:MGI:1917816]	-0.267426	0.000265661	0.00907014	0	0	0.137109	0.0614507	0.479874	0	0	-0.219909	0.0344442	0.314587	0	0	-0.314944	0.00232899	0.0828196	0	0	-0.0950352	0.516843	0.980592	0	0	19	21653309	21685637	+	4	1	2475	41.29
ENSMUSG00000031502	protein_coding	Col4a1	collagen, type IV, alpha 1 [Source:MGI Symbol;Acc:MGI:88454]	0.335552	0.00026745	0.00911328	0	0	-0.037056	0.687272	0.941928	0	0	0.421111	0.00124172	0.0531377	0	0	0.249993	0.0544261	0.425987	0	0	-0.171118	0.352604	0.960804	0	0	8	11198423	11312826	-	52	2	6818	57.04
ENSMUSG00000086495	processed_transcript	Gm13778	predicted gene 13778 [Source:MGI Symbol;Acc:MGI:3649233]	0.941738	0.000269603	0.00915512	0	0	-0.062794	0.808525	0.971057	0	0	0.593033	0.10249	0.49498	0	0	1.29044	0.000445686	0.0278057	1	1	0.697409	0.181675	0.912377	0	0	2	91044092	91053933	-	4	2	670	49.25
ENSMUSG00000097657	pseudogene	RP24-215A14.2		-0.387724	0.000269734	0.00915512	0	0	0.159291	0.134755	0.624821	0	0	-0.521828	0.000612833	0.0337428	0	0	-0.25362	0.0880762	0.521185	0	0	0.268207	0.208009	0.926052	0	0	8	3994628	3997505	+	1	1	2878	47.67
ENSMUSG00000040302	protein_coding	Rbm48	RNA binding motif protein 48 [Source:MGI Symbol;Acc:MGI:2442653]	-0.507969	0.000270262	0.00915513	0	0	0.238809	0.0870545	0.533964	0	0	-0.594598	0.00296406	0.0880998	0	0	-0.42134	0.0301448	0.323735	0	0	0.173258	0.534685	0.980797	0	0	5	3583978	3596585	-	6	5	3071	46.01
ENSMUSG00000079584	protein_coding	Gm364	predicted gene 364 [Source:MGI Symbol;Acc:MGI:2685210]	0.416642	0.000275969	0.00933021	0	0	-0.235503	0.0398401	0.40385	0	0	0.295089	0.0639496	0.405634	0	0	0.538194	0.00108253	0.0517955	0	0	0.243105	0.288752	0.948065	0	0	X	57409154	57488767	+	17	1	2156	39.38
ENSMUSG00000029136	protein_coding	Rbks	ribokinase [Source:MGI Symbol;Acc:MGI:1918586]	-0.546628	0.000281241	0.00948996	0	0	0.100057	0.507137	0.891074	0	0	-0.428464	0.0453879	0.350806	0	0	-0.664793	0.00166839	0.0669826	0	0	-0.236329	0.433333	0.974905	0	0	5	31624439	31697627	-	10	3	1489	49.56
ENSMUSG00000022462	protein_coding	Slc38a2	solute carrier family 38, member 2 [Source:MGI Symbol;Acc:MGI:1915010]	0.352372	0.000282793	0.0095238	0	0	0.014395	0.882044	0.985714	0	0	0.492414	0.000344623	0.0243036	0	0	0.212329	0.120998	0.584248	0	0	-0.280084	0.149043	0.891975	0	0	15	96687394	96699698	-	16	1	4626	43.69
ENSMUSG00000033486	protein_coding	Catsper2	cation channel, sperm associated 2 [Source:MGI Symbol;Acc:MGI:2387404]	-0.252545	0.000286887	0.00964296	0	0	0.0541941	0.436216	0.862678	0	0	-0.233023	0.0182545	0.23435	0	0	-0.272067	0.00560959	0.13705	0	0	-0.0390444	0.779115	0.993528	0	0	2	121392631	121413792	-	14	4	3695	47.39
ENSMUSG00000039518	protein_coding	Cdsn	corneodesmosin [Source:MGI Symbol;Acc:MGI:3505689]	1.36769	0.000289773	0.00970608	1	1	0.224245	0.570971	0.906601	0	0	0.796349	0.150397	0.565576	0	0	1.93904	0.000146943	0.0120543	1	1	1.14269	0.143693	0.887076	0	0	17	35552128	35557180	+	2	1	2678	57.36
ENSMUSG00000044712	protein_coding	Slc38a6	solute carrier family 38, member 6 [Source:MGI Symbol;Acc:MGI:3648156]	0.706289	0.000289884	0.00970608	0	0	-0.0199971	0.918588	0.990992	0	0	0.651846	0.0178362	0.231898	0	0	0.760732	0.00585861	0.140348	0	0	0.108886	0.781195	0.994097	0	0	12	73286779	73354049	+	21	8	7783	45.37
ENSMUSG00000030016	protein_coding	Zfml	zinc finger, matrin-like [Source:MGI Symbol;Acc:MGI:1203484]	-0.291315	0.000290999	0.00972464	0	0	0.0496868	0.536412	0.897579	0	0	-0.397445	0.000485203	0.0297445	0	0	-0.185184	0.102789	0.548488	0	0	0.212262	0.186673	0.912377	0	0	6	83914353	83986869	+	28	3	6470	40.7
ENSMUSG00000033216	protein_coding	Eefsec	eukaryotic elongation factor, selenocysteine-tRNA-specific [Source:MGI Symbol;Acc:MGI:2137092]	0.292739	0.000292531	0.00975705	0	0	0.0740944	0.359289	0.822858	0	0	0.325487	0.00461823	0.110633	0	0	0.25999	0.0222116	0.280173	0	0	-0.0654966	0.685336	0.987452	0	0	6	88257334	88446539	-	7	1	2679	56.59
ENSMUSG00000004383	protein_coding	Large	like-glycosyltransferase [Source:MGI Symbol;Acc:MGI:1342270]	-0.70843	0.000293503	0.00977067	0	0	0.0804146	0.682457	0.940718	0	0	-0.863735	0.00195436	0.0704707	0	0	-0.553124	0.0438061	0.386866	0	0	0.310611	0.429909	0.974905	0	0	8	72814599	73353540	-	15	3	7883	47.01
ENSMUSG00000053347	protein_coding	Zfp943	zinc finger prtoein 943 [Source:MGI Symbol;Acc:MGI:1921920]	0.361097	0.000295388	0.00981459	0	0	0.232912	0.0195889	0.310274	0	0	0.311885	0.0300694	0.294969	0	0	0.410309	0.00302176	0.0952154	0	0	0.0984236	0.622069	0.987452	0	0	17	21962552	22071168	+	8	4	5277	36.52
ENSMUSG00000025486	protein_coding	Sirt3	sirtuin 3 (silent mating type information regulation 2, homolog) 3 (S. cerevisiae) [Source:MGI Symbol;Acc:MGI:1927665]	-0.381711	0.000299281	0.00992208	0	0	0.142028	0.178604	0.681565	0	0	-0.599872	6.86031e-05	0.00809423	0	0	-0.163551	0.268661	0.750006	0	0	0.436322	0.0388199	0.723037	0	0	7	140863670	140882309	-	8	5	1570	55.54
ENSMUSG00000036327	protein_coding	Qsox2	quiescin Q6 sulfhydryl oxidase 2 [Source:MGI Symbol;Acc:MGI:2387194]	-0.334638	0.000299768	0.00992208	0	0	-0.166748	0.071678	0.501302	0	0	-0.471574	0.000273202	0.0209605	0	0	-0.197702	0.134808	0.608183	0	0	0.273872	0.139138	0.884929	0	0	2	26208637	26237525	-	12	2	4644	51.29
ENSMUSG00000037936	protein_coding	Scarb1	scavenger receptor class B, member 1 [Source:MGI Symbol;Acc:MGI:893578]	0.3757	0.000300941	0.00994195	0	0	-0.130206	0.209977	0.717604	0	0	0.429031	0.00347183	0.0945712	0	0	0.32237	0.0285226	0.314518	0	0	-0.10666	0.607604	0.987452	0	0	5	125277087	125341094	-	16	10	6291	52.46
ENSMUSG00000037032	protein_coding	Apbb1	amyloid beta (A4) precursor protein-binding, family B, member 1 [Source:MGI Symbol;Acc:MGI:107765]	0.493943	0.000308056	0.0101577	0	0	0.0878418	0.52199	0.893377	0	0	0.224238	0.247785	0.679012	0	0	0.763648	7.6408e-05	0.00752966	0	0	0.539411	0.0491506	0.7471	0	0	7	105558486	105574402	-	13	1	2530	58.26
ENSMUSG00000050010	protein_coding	Shisa3	shisa homolog 3 (Xenopus laevis) [Source:MGI Symbol;Acc:MGI:3041225]	-0.407546	0.000309362	0.0101813	0	0	0.23707	0.0359012	0.387232	0	0	-0.524956	0.00120339	0.0523096	0	0	-0.290135	0.0652674	0.456083	0	0	0.234822	0.298748	0.95156	0	0	5	67607883	67623552	+	4	2	4753	47.51
ENSMUSG00000001665	protein_coding	Gstt3	glutathione S-transferase, theta 3 [Source:MGI Symbol;Acc:MGI:2143526]	-0.458239	0.00031288	0.0102681	0	0	0.089431	0.482493	0.882594	0	0	-0.471524	0.00924721	0.160063	0	0	-0.444954	0.0126346	0.212016	0	0	0.0265694	0.916834	0.999989	0	0	10	75774115	75781414	-	6	5	2627	51.54
ENSMUSG00000036197	protein_coding	Gxylt1	glucoside xylosyltransferase 1 [Source:MGI Symbol;Acc:MGI:2684933]	0.400486	0.000313767	0.0102681	0	0	0.0365813	0.742119	0.955364	0	0	0.379861	0.0160558	0.218053	0	0	0.421111	0.00714924	0.155004	0	0	0.0412503	0.852832	0.995117	0	0	15	93239742	93275161	-	9	2	6704	45.26
ENSMUSG00000039396	protein_coding	Neil3	nei like 3 (E. coli) [Source:MGI Symbol;Acc:MGI:2384588]	-0.42887	0.000313774	0.0102681	0	0	0.140607	0.238028	0.742254	0	0	-0.454984	0.00751982	0.143968	0	0	-0.402756	0.015483	0.237895	0	0	0.0522279	0.826459	0.995117	0	0	8	53586867	53639065	-	13	6	5296	42.64
ENSMUSG00000037605	protein_coding	Lphn3	latrophilin 3 [Source:MGI Symbol;Acc:MGI:2441950]	0.330907	0.000316968	0.0103531	0	0	-0.0200163	0.827613	0.97501	0	0	0.382603	0.00326899	0.0919778	0	0	0.27921	0.031502	0.331105	0	0	-0.103393	0.573771	0.986858	0	0	5	81020138	81825133	+	35	32	13291	44.81
ENSMUSG00000047528	protein_coding	Als2cr12	amyotrophic lateral sclerosis 2 (juvenile) chromosome region, candidate 12 (human) [Source:MGI Symbol;Acc:MGI:1918359]	-0.275468	0.000325254	0.0106038	0	0	0.0702752	0.35906	0.822769	0	0	-0.357431	0.00101834	0.0468489	0	0	-0.193505	0.0731286	0.4789	0	0	0.163926	0.284765	0.948065	0	0	1	58658117	58695989	-	15	1	1579	44.46
ENSMUSG00000060981	protein_coding	Hist1h4h	histone cluster 1, H4h [Source:MGI Symbol;Acc:MGI:2448427]	-0.464548	0.000327801	0.0106667	0	0	-0.225183	0.081605	0.520735	0	0	-0.639865	0.000399595	0.0269672	0	0	-0.28923	0.118028	0.579489	0	0	0.350634	0.17522	0.909846	0	0	13	23531044	23531519	+	1	1	476	57.56
ENSMUSG00000038312	protein_coding	Edem2	ER degradation enhancer, mannosidase alpha-like 2 [Source:MGI Symbol;Acc:MGI:1915540]	0.349788	0.000329166	0.0106863	0	0	0.0112292	0.908291	0.989224	0	0	0.349843	0.0112565	0.179112	0	0	0.349734	0.0109557	0.195288	0	0	-0.000109425	0.999552	0.999989	0	0	2	155701677	155729475	-	12	4	3463	50.94
ENSMUSG00000049295	protein_coding	Zfp219	zinc finger protein 219 [Source:MGI Symbol;Acc:MGI:1917140]	0.300369	0.000329635	0.0106863	0	0	-0.210413	0.0119109	0.247998	0	0	0.269478	0.0211033	0.250867	0	0	0.33126	0.00566022	0.137175	0	0	0.0617821	0.711944	0.987452	0	0	14	52006077	52020733	-	7	2	3262	61.56
ENSMUSG00000025963	protein_coding	Mdh1b	malate dehydrogenase 1B, NAD (soluble) [Source:MGI Symbol;Acc:MGI:1923918]	-0.250048	0.00033159	0.0107259	0	0	0.140718	0.0433527	0.418857	0	0	-0.277089	0.00510653	0.117343	0	0	-0.223007	0.0229958	0.286317	0	0	0.0540823	0.697807	0.987452	0	0	1	63698819	63730318	-	11	1	1719	46.13
ENSMUSG00000026779	protein_coding	Mastl	microtubule associated serine/threonine kinase-like [Source:MGI Symbol;Acc:MGI:1914371]	0.381304	0.000332641	0.0107259	0	0	0.00496492	0.962703	0.996501	0	0	0.448269	0.00290314	0.0874168	0	0	0.31434	0.0361175	0.351523	0	0	-0.133929	0.528725	0.980592	0	0	2	23115606	23156024	-	12	2	5777	40.56
ENSMUSG00000074404	lincRNA	Gm1698	predicted gene 1698 [Source:MGI Symbol;Acc:MGI:2686544]	-0.288781	0.000332969	0.0107259	0	0	0.103899	0.196594	0.702313	0	0	-0.326316	0.00426252	0.10668	0	0	-0.251246	0.0268015	0.306988	0	0	0.0750705	0.640829	0.987452	0	0	8	27604351	27620452	+	6	1	2313	37.09
ENSMUSG00000097561	lincRNA	AC171500.1		0.885543	0.000333932	0.0107259	0	0	0.0909765	0.71528	0.949523	0	0	0.952905	0.00695231	0.138481	0	0	0.818181	0.0177164	0.252187	0	0	-0.134724	0.786869	0.995075	0	0	5	29378699	29390488	+	2	1	3237	46.34
ENSMUSG00000020079	protein_coding	Supv3l1	suppressor of var1, 3-like 1 (S. cerevisiae) [Source:MGI Symbol;Acc:MGI:2441711]	-0.406324	0.000333946	0.0107259	0	0	-0.0368969	0.744725	0.955868	0	0	-0.508942	0.00146039	0.0583618	0	0	-0.303705	0.0583658	0.436007	0	0	0.205237	0.36508	0.965496	0	0	10	62429209	62449738	-	15	5	2969	48.87
ENSMUSG00000021363	protein_coding	Mak	male germ cell-associated kinase [Source:MGI Symbol;Acc:MGI:96913]	0.24823	0.000337082	0.0108066	0	0	-0.0440646	0.524375	0.893494	0	0	0.282746	0.00390141	0.101297	0	0	0.213713	0.028995	0.31708	0	0	-0.0690328	0.618009	0.987452	0	0	13	41025120	41079706	-	15	3	3565	47.69
ENSMUSG00000022056	protein_coding	Adam7	a disintegrin and metallopeptidase domain 7 [Source:MGI Symbol;Acc:MGI:107247]	-3.52737	0.000339941	0.0108781	-1	-1	3.52737	0.000339941	0.0433524	1	1	0	1	1	0	0	-7.05474	1.32342e-46	4.59069e-43	-1	-1	-7.05474	0.000339941	0.190191	-1	0	14	68497336	68533689	-	24	2	3655	42.63
ENSMUSG00000046756	protein_coding	Mrps7	mitchondrial ribosomal protein S7 [Source:MGI Symbol;Acc:MGI:1354367]	-0.449593	0.000343325	0.0109394	0	0	-0.104057	0.407844	0.845957	0	0	-0.464084	0.00824257	0.150167	0	0	-0.435101	0.0153583	0.23741	0	0	0.028983	0.908343	0.998951	0	0	11	115603925	115608036	+	4	2	2072	55.36
ENSMUSG00000041164	protein_coding	Zmiz2	zinc finger, MIZ-type containing 2 [Source:MGI Symbol;Acc:MGI:106374]	0.308741	0.000343831	0.0109394	0	0	0.167117	0.0527676	0.451951	0	0	0.323007	0.0090395	0.158045	0	0	0.294474	0.014274	0.227433	0	0	-0.0285333	0.868632	0.995787	0	0	11	6389074	6406158	+	22	6	4655	60.09
ENSMUSG00000029475	protein_coding	Kdm2b	lysine (K)-specific demethylase 2B [Source:MGI Symbol;Acc:MGI:1354737]	-0.41117	0.000344175	0.0109394	0	0	0.0628595	0.583987	0.910136	0	0	-0.436891	0.00736686	0.143012	0	0	-0.385449	0.0172462	0.249681	0	0	0.0514425	0.822691	0.995117	0	0	5	122870668	123015080	-	37	23	11818	50.8
ENSMUSG00000032939	protein_coding	Nup93	nucleoporin 93 [Source:MGI Symbol;Acc:MGI:1919055]	-0.416652	0.000344379	0.0109394	0	0	-0.286821	0.0137834	0.267478	0	0	-0.522484	0.00117783	0.0517172	0	0	-0.310821	0.0644921	0.453222	0	0	0.211663	0.363851	0.965363	0	0	8	94214597	94315066	+	22	2	2882	48.68
ENSMUSG00000021391	protein_coding	Cenpp	centromere protein P [Source:MGI Symbol;Acc:MGI:1913586]	-0.320314	0.000345527	0.0109558	0	0	-0.00964817	0.914199	0.990398	0	0	-0.299328	0.0178741	0.232216	0	0	-0.341299	0.00709946	0.155004	0	0	-0.0419705	0.814733	0.995117	0	0	13	49464027	49652746	-	8	1	1101	42.96
ENSMUSG00000046442	protein_coding	Ppm1e	protein phosphatase 1E (PP2C domain containing) [Source:MGI Symbol;Acc:MGI:2444096]	0.53653	0.000347119	0.0109693	0	0	-0.265264	0.0772427	0.51219	0	0	0.420062	0.0423791	0.344112	0	0	0.652999	0.00263273	0.0886643	0	0	0.232937	0.437891	0.974905	0	0	11	87226906	87359023	-	8	2	6702	44.73
ENSMUSG00000020897	protein_coding	Aurkb	aurora kinase B [Source:MGI Symbol;Acc:MGI:107168]	-0.534518	0.000347217	0.0109693	0	0	0.074361	0.619364	0.920272	0	0	-0.551849	0.00934249	0.160394	0	0	-0.517187	0.0139277	0.225337	0	0	0.0346618	0.907747	0.998935	0	0	11	69045647	69051664	+	5	8	2946	51.83
ENSMUSG00000027104	protein_coding	Atf2	activating transcription factor 2 [Source:MGI Symbol;Acc:MGI:109349]	0.246098	0.000350072	0.0110221	0	0	0.00921082	0.893529	0.987254	0	0	0.213227	0.0287701	0.288934	0	0	0.278968	0.00409845	0.115022	0	0	0.0657417	0.632905	0.987452	0	0	2	73816509	73892639	-	15	19	8187	37.03
ENSMUSG00000000794	protein_coding	Kcnn3	potassium intermediate/small conductance calcium-activated channel, subfamily N, member 3 [Source:MGI Symbol;Acc:MGI:2153183]	1.29977	0.00035016	0.0110221	1	1	0.271507	0.455806	0.868457	0	0	1.1206	0.0313306	0.301127	0	0	1.47894	0.00359557	0.10715	0	0	0.35834	0.623575	0.987452	0	0	3	89520164	89667761	+	8	2	3080	55.32
ENSMUSG00000043340	protein_coding	6530409C15Rik	RIKEN cDNA 6530409C15 gene [Source:MGI Symbol;Acc:MGI:1923474]	2.21963	0.000353384	0.0110856	1	1	-0.116609	0.866473	0.982241	0	0	2.35108	0.00821791	0.150088	0	0	2.08819	0.0159361	0.240807	0	0	-0.262899	0.847034	0.995117	0	0	6	28215555	28260862	+	3	2	2013	47.79
ENSMUSG00000042686	protein_coding	Jph1	junctophilin 1 [Source:MGI Symbol;Acc:MGI:1891495]	-1.64728	0.000353766	0.0110856	-1	-1	0.278644	0.548376	0.901001	0	0	-2.37029	0.000370224	0.0254808	-1	-1	-0.924268	0.144301	0.625933	0	0	1.44602	0.125295	0.872166	0	0	1	16994938	17097889	-	5	1	4809	46.66
ENSMUSG00000046755	protein_coding	Kif2b	kinesin family member 2B [Source:MGI Symbol;Acc:MGI:1920720]	0.817027	0.000354481	0.0110856	0	0	-0.541684	0.0174662	0.292972	0	0	1.35871	3.27137e-05	0.0046129	1	1	0.275346	0.391923	0.825944	0	0	-1.08336	0.0174668	0.639145	0	0	11	91575315	91577609	-	1	1	2295	50.72
ENSMUSG00000038252	protein_coding	Ncapd2	non-SMC condensin I complex, subunit D2 [Source:MGI Symbol;Acc:MGI:1915548]	-0.320019	0.000355813	0.0110856	0	0	0.0969358	0.279256	0.773563	0	0	-0.458697	0.000321001	0.0233394	0	0	-0.18134	0.150079	0.634958	0	0	0.277358	0.121662	0.870218	0	0	6	125168009	125191595	-	32	1	4521	53.75
ENSMUSG00000041642	protein_coding	Kif21b	kinesin family member 21B [Source:MGI Symbol;Acc:MGI:109234]	0.291156	0.000355889	0.0110856	0	0	0.0782278	0.337251	0.808862	0	0	0.286554	0.0133396	0.195904	0	0	0.295758	0.0100015	0.18592	0	0	0.00920427	0.954996	0.999989	0	0	1	136131389	136177998	+	34	6	10813	56.32
ENSMUSG00000084901	lincRNA	Gm13266	predicted gene 13266 [Source:MGI Symbol;Acc:MGI:3652181]	-0.556058	0.000356013	0.0110856	0	0	-0.0201073	0.897151	0.987342	0	0	-0.386668	0.0767962	0.440315	0	0	-0.725448	0.00107655	0.0517221	0	0	-0.33878	0.277096	0.948065	0	0	2	14512591	14542805	+	5	1	609	45.48
ENSMUSG00000040570	protein_coding	Rundc3b	RUN domain containing 3B [Source:MGI Symbol;Acc:MGI:2685286]	-0.751925	0.000357657	0.0111168	0	0	-0.521876	0.0134842	0.264514	0	0	-0.966007	0.000632027	0.0342405	0	0	-0.537842	0.0850077	0.515155	0	0	0.428165	0.31304	0.956041	0	0	5	8490334	8622952	-	11	2	3824	45.27
ENSMUSG00000044303	protein_coding	Cdkn2a	cyclin-dependent kinase inhibitor 2A [Source:MGI Symbol;Acc:MGI:104738]	-1.53755	0.000359656	0.011159	-1	-1	0.0260915	0.950085	0.995314	0	0	-1.72318	0.00481377	0.113438	0	0	-1.35191	0.0260491	0.304035	0	0	0.371271	0.671304	0.987452	0	0	4	89274473	89294653	-	4	3	1170	59.57
ENSMUSG00000097585	protein_coding	AC161229.1	Uncharacterized protein [Source:UniProtKB/TrEMBL;Acc:M0QW61]	0.850272	0.000364917	0.011302	0	0	0.14195	0.556413	0.902871	0	0	0.0337441	0.920433	0.98567	0	0	1.6668	6.57086e-07	0.000151953	1	1	1.63306	0.000637311	0.284538	1	0	7	89980749	89981848	+	1	1	1100	52.09
ENSMUSG00000069300	protein_coding	Hist1h2bj	histone cluster 1, H2bj [Source:MGI Symbol;Acc:MGI:2448388]	-1.3366	0.000366061	0.0113172	-1	-1	-0.172903	0.653887	0.928975	0	0	-2.02733	9.87639e-05	0.0101962	-1	-1	-0.645877	0.229102	0.714771	0	0	1.38145	0.067782	0.788471	0	0	13	22043214	22043676	+	1	1	463	60.91
ENSMUSG00000036030	protein_coding	Prtg	protogenin homolog (Gallus gallus) [Source:MGI Symbol;Acc:MGI:2444710]	-1.87671	0.000369272	0.0113962	-1	-1	-0.421293	0.443869	0.864427	0	0	-1.91336	0.00696239	0.138481	0	0	-1.84007	0.0183868	0.25543	0	0	0.0732888	0.956796	0.999989	0	0	9	72807274	72917291	+	20	1	8748	45.9
ENSMUSG00000039634	protein_coding	Zfp189	zinc finger protein 189 [Source:MGI Symbol;Acc:MGI:2444707]	-0.300806	0.00037075	0.0114215	0	0	0.221056	0.0088945	0.215155	0	0	-0.377955	0.00178348	0.0668094	0	0	-0.223657	0.0580113	0.434809	0	0	0.154297	0.361222	0.965363	0	0	4	49521176	49531517	+	3	2	3006	44.68
ENSMUSG00000020528	protein_coding	Prpsap2	phosphoribosyl pyrophosphate synthetase-associated protein 2 [Source:MGI Symbol;Acc:MGI:2384838]	-0.643782	0.000376678	0.0115835	0	0	-0.194652	0.285014	0.776147	0	0	-0.81097	0.0011924	0.0520933	0	0	-0.476594	0.0684029	0.463006	0	0	0.334376	0.358728	0.964506	0	0	11	61729650	61762088	-	13	4	1962	45.51
ENSMUSG00000079120	protein_coding	AY761185	cDNA sequence AY761185 [Source:MGI Symbol;Acc:MGI:3630303]	-3.52618	0.000380038	0.0116661	-1	-1	3.21219	0.00100991	0.0739063	0	0	-0.728413	0.591197	0.885315	0	0	-6.32395	6.76532e-20	9.39869e-17	-1	-1	-5.59554	0.00370171	0.472077	0	0	8	20943693	20944748	-	2	1	487	49.69
ENSMUSG00000070639	protein_coding	Lrrc8b	leucine rich repeat containing 8 family, member B [Source:MGI Symbol;Acc:MGI:2141353]	0.323123	0.000381146	0.0116795	0	0	0.0869342	0.338701	0.809119	0	0	0.370397	0.00400468	0.103052	0	0	0.275848	0.0318694	0.333984	0	0	-0.0945494	0.602855	0.987452	0	0	5	105415775	105486189	+	5	1	2841	54.56
ENSMUSG00000074999	protein_coding	Gm10797	predicted gene 10797 [Source:MGI Symbol;Acc:MGI:3642860]	1.82587	0.00038201	0.0116853	1	1	-0.91589	0.0884924	0.538342	0	0	1.14375	0.0734489	0.431976	0	0	2.50799	0.00175407	0.0687553	0	0	1.36424	0.203497	0.922742	0	0	10	67572042	67574263	+	1	1	2222	44.15
ENSMUSG00000025537	protein_coding	Phkg1	phosphorylase kinase gamma 1 [Source:MGI Symbol;Acc:MGI:97579]	1.72054	0.000385309	0.0117655	1	1	-0.227555	0.640647	0.925493	0	0	1.26724	0.0677326	0.415686	0	0	2.17384	0.00135952	0.0592449	0	0	0.906606	0.361769	0.965363	0	0	5	129863421	129898549	-	11	4	3232	50.15
ENSMUSG00000050150	protein_coding	Slc9b1	solute carrier family 9, subfamily B (NHA1, cation proton antiporter 1), member 1 [Source:MGI Symbol;Acc:MGI:1921696]	-0.234768	0.000388604	0.0118452	0	0	0.00832917	0.899808	0.987342	0	0	-0.230145	0.0140136	0.202038	0	0	-0.239391	0.0104553	0.191081	0	0	-0.00924585	0.944289	0.999989	0	0	3	135348029	135397827	+	14	9	3689	42.29
ENSMUSG00000020698	protein_coding	Cct6b	chaperonin containing Tcp1, subunit 6b (zeta) [Source:MGI Symbol;Acc:MGI:1329013]	-0.239043	0.00039294	0.0119564	0	0	0.0325346	0.629331	0.922917	0	0	-0.314671	0.000977684	0.045461	0	0	-0.163414	0.0863883	0.518449	0	0	0.151257	0.261888	0.945442	0	0	11	82719250	82764321	-	14	2	1871	47.41
ENSMUSG00000039474	protein_coding	Wfs1	Wolfram syndrome 1 homolog (human) [Source:MGI Symbol;Acc:MGI:1328355]	1.44926	0.000400772	0.0121686	1	1	0.423853	0.314844	0.795781	0	0	1.73049	0.0053675	0.121058	0	0	1.16803	0.0282116	0.313856	0	0	-0.56246	0.503287	0.97789	0	0	5	36966104	36988982	-	8	3	3564	57.27
ENSMUSG00000038070	protein_coding	Cntln	centlein, centrosomal protein [Source:MGI Symbol;Acc:MGI:2443104]	-0.319588	0.000401317	0.0121686	0	0	0.0147631	0.870038	0.982695	0	0	-0.49061	0.000126219	0.0117067	0	0	-0.148565	0.243828	0.729381	0	0	0.342046	0.0581398	0.7654	0	0	4	84884309	85131921	+	26	4	7102	40.79
ENSMUSG00000031458	protein_coding	Coprs	coordinator of PRMT5, differentiation stimulator [Source:MGI Symbol;Acc:MGI:1913673]	-0.368847	0.000403856	0.0122242	0	0	-0.190907	0.0670829	0.492585	0	0	-0.421976	0.00391278	0.10144	0	0	-0.315717	0.0336708	0.342113	0	0	0.106259	0.61037	0.987452	0	0	8	13884788	13890271	-	4	1	802	54.49
ENSMUSG00000085151	processed_transcript	1110018N20Rik	RIKEN cDNA 1110018N20 gene [Source:MGI Symbol;Acc:MGI:1915753]	-0.578358	0.000405132	0.0122404	0	0	0.317842	0.0523567	0.451331	0	0	-0.857133	0.000321185	0.0233394	0	0	-0.299583	0.180679	0.669913	0	0	0.55755	0.0888827	0.836136	0	0	2	167188702	167192808	+	5	3	1579	51.42
ENSMUSG00000066113	protein_coding	Adamtsl1	ADAMTS-like 1 [Source:MGI Symbol;Acc:MGI:1924989]	0.629284	0.000405802	0.0122404	0	0	-0.0756689	0.67068	0.935076	0	0	0.654933	0.0090082	0.157816	0	0	0.603635	0.0168416	0.246994	0	0	-0.0512974	0.885489	0.996229	0	0	4	86053915	86428385	+	30	10	10870	49.93
ENSMUSG00000000976	protein_coding	Heatr6	HEAT repeat containing 6 [Source:MGI Symbol;Acc:MGI:1919790]	0.479823	0.000407006	0.0122554	0	0	-0.0458715	0.735826	0.953846	0	0	0.375412	0.0492509	0.36571	0	0	0.584234	0.00246024	0.0855119	0	0	0.208822	0.442687	0.976219	0	0	11	83753696	83783754	+	20	5	6419	50.55
ENSMUSG00000028034	protein_coding	Fubp1	far upstream element (FUSE) binding protein 1 [Source:MGI Symbol;Acc:MGI:1196294]	0.266556	0.00040854	0.0122803	0	0	-0.0163076	0.828764	0.975043	0	0	0.213865	0.0446282	0.34945	0	0	0.319248	0.0027996	0.0916661	0	0	0.105383	0.484674	0.97789	0	0	3	152210458	152236830	+	20	2	6491	38.59
ENSMUSG00000029828	protein_coding	4921507P07Rik	RIKEN cDNA 4921507P07 gene [Source:MGI Symbol;Acc:MGI:1918071]	0.249771	0.000412385	0.0123736	0	0	0.118225	0.0944231	0.551406	0	0	0.285672	0.00437353	0.107467	0	0	0.213869	0.0320739	0.334954	0	0	-0.0718023	0.611492	0.987452	0	0	6	50573302	50596632	-	10	1	2378	44.37
ENSMUSG00000020534	protein_coding	Shmt1	serine hydroxymethyltransferase 1 (soluble) [Source:MGI Symbol;Acc:MGI:98299]	-0.326392	0.000413073	0.0123736	0	0	-0.165613	0.0731679	0.503981	0	0	-0.350613	0.00689764	0.138129	0	0	-0.30217	0.0216968	0.277131	0	0	0.0484434	0.793335	0.995117	0	0	11	60788104	60811718	-	15	11	3883	48.8
ENSMUSG00000056413	protein_coding	Adap1	ArfGAP with dual PH domains 1 [Source:MGI Symbol;Acc:MGI:2442201]	-0.539075	0.000417962	0.0124985	0	0	0.498359	0.00110214	0.0770784	0	0	-0.694562	0.00209734	0.0728983	0	0	-0.383588	0.0624243	0.449707	0	0	0.310974	0.309283	0.954299	0	0	5	139271876	139325622	-	13	5	3232	59.87
ENSMUSG00000046523	protein_coding	Kctd4	potassium channel tetramerisation domain containing 4 [Source:MGI Symbol;Acc:MGI:1914766]	-1.39241	0.000421018	0.0125682	-1	-1	0.00980409	0.982916	0.998798	0	0	-1.22875	0.0263986	0.279351	0	0	-1.55606	0.00567854	0.137362	0	0	-0.327308	0.688627	0.987452	0	0	14	75955003	75965217	+	2	1	3015	38.41
ENSMUSG00000007107	protein_coding	Atp1a4	ATPase, Na+/K+ transporting, alpha 4 polypeptide [Source:MGI Symbol;Acc:MGI:1351335]	0.507956	0.000422481	0.0125902	0	0	-0.0188237	0.895791	0.987328	0	0	0.604837	0.00302483	0.0886192	0	0	0.411076	0.0434475	0.385827	0	0	-0.19376	0.50027	0.97789	0	0	1	172223513	172258414	-	23	1	3470	50.09
ENSMUSG00000048865	protein_coding	Arhgap30	Rho GTPase activating protein 30 [Source:MGI Symbol;Acc:MGI:2684948]	0.62782	0.000424446	0.0126271	0	0	-0.449363	0.0115495	0.242805	0	0	0.665197	0.00772701	0.146069	0	0	0.590443	0.0201506	0.267196	0	0	-0.0747543	0.833604	0.995117	0	0	1	171388954	171410298	+	9	3	5167	51.58
ENSMUSG00000055403	protein_coding	4933427D06Rik	RIKEN cDNA 4933427D06 gene [Source:MGI Symbol;Acc:MGI:3026922]	-1.66094	0.000429582	0.012758	-1	-1	-0.988951	0.0409463	0.409088	0	0	-2.03733	0.000451423	0.0287701	-1	-1	-1.28455	0.0827483	0.507693	0	0	0.752782	0.457792	0.976846	0	0	6	88950683	89110030	+	7	4	2913	46.79
ENSMUSG00000031504	protein_coding	Rab20	RAB20, member RAS oncogene family [Source:MGI Symbol;Acc:MGI:102789]	-0.535075	0.000433671	0.0128574	0	0	0.247685	0.103676	0.572713	0	0	-0.608996	0.00550361	0.123326	0	0	-0.461154	0.0285794	0.314518	0	0	0.147842	0.627092	0.987452	0	0	8	11453392	11478638	-	2	1	1446	54.15
ENSMUSG00000044595	protein_coding	Dnd1	dead end homolog 1 (zebrafish) [Source:MGI Symbol;Acc:MGI:2447763]	-1.21474	0.000441738	0.0130742	-1	-1	-0.422495	0.227371	0.735338	0	0	-0.677868	0.140521	0.552607	0	0	-1.7516	0.000627662	0.0355912	-1	-1	-1.07373	0.124889	0.872166	0	0	18	36763671	36766214	-	2	3	2412	52.82
ENSMUSG00000077391	snoRNA	Gm24336	predicted gene, 24336 [Source:MGI Symbol;Acc:MGI:5454113]	-0.548284	0.000443083	0.0130917	0	0	-0.000986405	0.99504	0.999994	0	0	-0.602009	0.00632399	0.131962	0	0	-0.494559	0.0252175	0.299365	0	0	0.10745	0.730911	0.987452	0	0	19	44113979	44114124	-	1	1	146	45.89
ENSMUSG00000029145	protein_coding	Eif2b4	eukaryotic translation initiation factor 2B, subunit 4 delta [Source:MGI Symbol;Acc:MGI:95300]	0.270801	0.000446223	0.0131394	0	0	0.0453259	0.556651	0.902886	0	0	0.235429	0.0313391	0.301127	0	0	0.306173	0.00488588	0.126102	0	0	0.0707443	0.646427	0.987452	0	0	5	31187558	31193430	-	12	9	2594	56.75
ENSMUSG00000063684	pseudogene	Gm13910	predicted gene 13910 [Source:MGI Symbol;Acc:MGI:3651143]	-0.251151	0.000446238	0.0131394	0	0	0.0551258	0.440887	0.864026	0	0	-0.301892	0.0029402	0.0879222	0	0	-0.200409	0.046803	0.39617	0	0	0.101483	0.478079	0.97727	0	0	2	108948780	108950727	+	1	2	1948	44.51
ENSMUSG00000073481	protein_coding	Marc2	mitochondrial amidoxime reducing component 2 [Source:MGI Symbol;Acc:MGI:1914497]	-0.495476	0.000446969	0.0131394	0	0	0.195879	0.16483	0.664509	0	0	-0.237701	0.235808	0.668792	0	0	-0.753251	0.000151212	0.01228	0	0	-0.515549	0.067574	0.788471	0	0	1	184813068	184846451	-	12	10	6629	50.38
ENSMUSG00000026764	protein_coding	Kif5c	kinesin family member 5C [Source:MGI Symbol;Acc:MGI:1098269]	0.312626	0.0004493	0.0131856	0	0	-0.0346704	0.69709	0.944117	0	0	0.223007	0.0768967	0.440601	0	0	0.402245	0.00140014	0.0603898	0	0	0.179238	0.314369	0.956134	0	0	2	49619298	49774778	+	29	6	7142	47.72
ENSMUSG00000029761	protein_coding	Cald1	caldesmon 1 [Source:MGI Symbol;Acc:MGI:88250]	0.385121	0.000457646	0.0134078	0	0	0.177736	0.105746	0.575583	0	0	0.328523	0.0360841	0.321088	0	0	0.441719	0.00414855	0.115351	0	0	0.113196	0.606528	0.987452	0	0	6	34598500	34775473	+	17	16	7687	44.8
ENSMUSG00000024180	protein_coding	Tmem8	transmembrane protein 8 (five membrane-spanning domains) [Source:MGI Symbol;Acc:MGI:1926283]	0.261315	0.000460002	0.0134541	0	0	-0.0180057	0.809259	0.971057	0	0	0.319976	0.00245196	0.0801197	0	0	0.202654	0.0544266	0.425987	0	0	-0.117321	0.431606	0.974905	0	0	17	26113316	26123254	+	13	2	3464	55.92
ENSMUSG00000046311	protein_coding	Zfp62	zinc finger protein 62 [Source:MGI Symbol;Acc:MGI:99662]	0.279482	0.000465887	0.0136033	0	0	0.230375	0.00391268	0.150136	0	0	0.237897	0.0364364	0.322738	0	0	0.321067	0.00420209	0.115992	0	0	0.0831703	0.602465	0.987452	0	0	11	49203292	49218816	+	6	12	6060	40.76
ENSMUSG00000056383	protein_coding	AI987944	expressed sequence AI987944 [Source:MGI Symbol;Acc:MGI:2142079]	-0.329976	0.000467349	0.013623	0	0	0.212086	0.0244915	0.339553	0	0	-0.442784	0.000977118	0.045461	0	0	-0.217167	0.101111	0.545136	0	0	0.225617	0.231457	0.93308	0	0	7	41373772	41393260	-	4	1	1822	36.44
ENSMUSG00000029701	protein_coding	Rbm28	RNA binding motif protein 28 [Source:MGI Symbol;Acc:MGI:2655711]	0.270079	0.000470321	0.0136866	0	0	0.087828	0.255227	0.754629	0	0	0.276775	0.0114797	0.181168	0	0	0.263384	0.0156209	0.23826	0	0	-0.0133918	0.930868	0.999989	0	0	6	29123573	29165006	-	18	6	5666	46.7
ENSMUSG00000069041	protein_coding	Slc25a31	solute carrier family 25 (mitochondrial carrier; adenine nucleotide translocator), member 31 [Source:MGI Symbol;Acc:MGI:1920583]	-0.441059	0.000472736	0.0137268	0	0	-0.290349	0.0213349	0.321488	0	0	-0.478034	0.00679324	0.137162	0	0	-0.404084	0.0249708	0.297454	0	0	0.0739504	0.769445	0.992067	0	0	3	40708855	40725593	+	6	1	1625	42.22
ENSMUSG00000028700	protein_coding	Pomgnt1	protein O-linked mannose beta1,2-N-acetylglucosaminyltransferase [Source:MGI Symbol;Acc:MGI:1915523]	-0.278032	0.000473495	0.0137268	0	0	-0.120338	0.130174	0.619409	0	0	-0.196532	0.0797076	0.44841	0	0	-0.359532	0.00144148	0.0615788	0	0	-0.163	0.305347	0.954299	0	0	4	116123840	116159849	+	23	12	5463	53.03
ENSMUSG00000079259	protein_coding	Trim71	tripartite motif-containing 71 [Source:MGI Symbol;Acc:MGI:2685973]	-0.915669	0.000474076	0.0137268	0	0	-0.466934	0.0755561	0.509901	0	0	-1.14489	0.00138983	0.0572538	0	0	-0.68645	0.072745	0.478659	0	0	0.458437	0.384507	0.968872	0	0	9	114507133	114564369	-	4	1	9332	53.79
ENSMUSG00000016559	protein_coding	H3f3b	H3 histone, family 3B [Source:MGI Symbol;Acc:MGI:1101768]	-0.237042	0.000482182	0.0139383	0	0	-0.227	0.000829764	0.0639619	0	0	-0.224547	0.0189472	0.238823	0	0	-0.249538	0.00962987	0.185167	0	0	-0.024991	0.85395	0.995117	0	0	11	116021912	116027962	-	4	4	2976	47.72
ENSMUSG00000074403	protein_coding	Hist2h3b	histone cluster 2, H3b [Source:MGI Symbol;Acc:MGI:2448351]	-1.82829	0.00048521	0.0140025	-1	-1	1.46444	0.00555441	0.17401	0	0	-2.97961	0.000320611	0.0233394	-1	-1	-0.676965	0.282864	0.758249	0	0	2.30265	0.0297308	0.696373	0	0	3	96268654	96269141	+	1	1	488	67.21
ENSMUSG00000021413	protein_coding	Prpf4b	PRP4 pre-mRNA processing factor 4 homolog B (yeast) [Source:MGI Symbol;Acc:MGI:109584]	0.279671	0.000487925	0.0140574	0	0	0.00990617	0.901705	0.988195	0	0	0.204717	0.0711671	0.425189	0	0	0.354626	0.00176135	0.0688036	0	0	0.149909	0.349957	0.95783	0	0	13	34875494	34902877	+	15	1	4465	41.59
ENSMUSG00000030510	protein_coding	Cers3	ceramide synthase 3 [Source:MGI Symbol;Acc:MGI:2681008]	-0.248857	0.000489082	0.0140674	0	0	-0.174823	0.014293	0.271511	0	0	-0.332962	0.000951206	0.0447093	0	0	-0.164753	0.103278	0.548488	0	0	0.168209	0.238507	0.936946	0	0	7	66743504	66823693	+	11	1	3252	45.79
ENSMUSG00000067704	protein_coding	Wfdc13	WAP four-disulfide core domain 13 [Source:MGI Symbol;Acc:MGI:3582777]	-3.37309	0.000491643	0.0141176	-1	-1	2.9123	0.00211621	0.109891	0	0	-0.387132	0.769454	0.945621	0	0	-6.35904	4.58739e-32	1.13662e-28	-1	-1	-5.97191	0.0016729	0.352626	0	0	2	164685107	164687706	+	2	1	1074	49.44
ENSMUSG00000049709	protein_coding	Nlrp10	NLR family, pyrin domain containing 10 [Source:MGI Symbol;Acc:MGI:2444084]	2.17823	0.000497673	0.0142448	1	1	-0.213092	0.754127	0.957407	0	0	2.31307	0.00959068	0.162442	0	0	2.04339	0.0194453	0.261847	0	0	-0.269682	0.84792	0.995117	0	0	7	108921860	108930158	-	3	1	4476	44.15
ENSMUSG00000018211	protein_coding	Wfdc15b	WAP four-disulfide core domain 15B [Source:MGI Symbol;Acc:MGI:2445041]	-2.82611	0.000497713	0.0142448	-1	-1	2.33527	0.0089584	0.216098	0	0	-0.490842	0.684208	0.920412	0	0	-5.16138	5.95183e-16	5.43308e-13	-1	-1	-4.67054	0.0089584	0.550973	0	0	2	164214454	164221660	-	4	3	572	48.95
ENSMUSG00000063804	protein_coding	Lin28b	lin-28 homolog B (C. elegans) [Source:MGI Symbol;Acc:MGI:3584032]	-0.628779	0.000498735	0.0142505	0	0	-0.272447	0.132683	0.622633	0	0	-0.766665	0.00180159	0.0670157	0	0	-0.490894	0.0638649	0.452187	0	0	0.275771	0.447538	0.976846	0	0	10	45376620	45470201	-	5	1	5402	40.56
ENSMUSG00000040852	protein_coding	Plekhh2	pleckstrin homology domain containing, family H (with MyTH4 domain) member 2 [Source:MGI Symbol;Acc:MGI:2146813]	0.25091	0.000500091	0.0142658	0	0	-0.0232752	0.746701	0.955868	0	0	0.268293	0.00859349	0.154021	0	0	0.233528	0.0217819	0.277828	0	0	-0.0347656	0.809381	0.995117	0	0	17	84511895	84622142	+	30	1	6886	48.33
ENSMUSG00000085085	lincRNA	1700086P04Rik	RIKEN cDNA 1700086P04 gene [Source:MGI Symbol;Acc:MGI:1914599]	0.338101	0.00050336	0.0143354	0	0	-0.00787143	0.935453	0.99288	0	0	0.353596	0.009992	0.165522	0	0	0.322606	0.0190675	0.259786	0	0	-0.0309895	0.87334	0.995787	0	0	4	129050097	129057983	-	2	1	1009	46.78
ENSMUSG00000026825	protein_coding	Dnm1	dynamin 1 [Source:MGI Symbol;Acc:MGI:107384]	0.501138	0.000504973	0.0143578	0	0	0.0725381	0.615203	0.91919	0	0	0.583385	0.00445285	0.108166	0	0	0.418892	0.0384581	0.362807	0	0	-0.164493	0.5687	0.986331	0	0	2	32308471	32353329	-	25	13	5240	57.29
ENSMUSG00000041809	protein_coding	Efhc1	EF-hand domain (C-terminal) containing 1 [Source:MGI Symbol;Acc:MGI:1919127]	-0.246117	0.000507915	0.0144178	0	0	-0.0188124	0.790338	0.967067	0	0	-0.144279	0.149637	0.564892	0	0	-0.347955	0.000509758	0.030487	0	0	-0.203676	0.150117	0.891975	0	0	1	20951626	20990838	+	11	2	2205	48.48
ENSMUSG00000049807	protein_coding	Arhgap23	Rho GTPase activating protein 23 [Source:MGI Symbol;Acc:MGI:3697726]	0.379731	0.000512534	0.0145251	0	0	0.131247	0.230097	0.737537	0	0	0.44931	0.00399502	0.102983	0	0	0.310153	0.0426976	0.382712	0	0	-0.139156	0.524598	0.980592	0	0	11	97415533	97502402	+	28	5	6637	60.96
ENSMUSG00000041842	protein_coding	Fhdc1	FH2 domain containing 1 [Source:MGI Symbol;Acc:MGI:2684972]	0.313561	0.000516539	0.0146148	0	0	0.020284	0.822185	0.974014	0	0	0.317461	0.0130595	0.194164	0	0	0.309662	0.0151832	0.235778	0	0	-0.00779922	0.965535	0.999989	0	0	3	84444035	84480429	-	14	4	4433	54.05
ENSMUSG00000087307	antisense	Gm12925	predicted gene 12925 [Source:MGI Symbol;Acc:MGI:3651536]	0.471181	0.000520174	0.0146937	0	0	0.27255	0.0448618	0.424058	0	0	0.787776	5.78391e-05	0.00711736	0	0	0.154586	0.410486	0.836269	0	0	-0.63319	0.019775	0.639145	0	0	4	123665881	123671217	+	4	3	1124	45.11
ENSMUSG00000017417	protein_coding	Plxdc1	plexin domain containing 1 [Source:MGI Symbol;Acc:MGI:1919574]	-0.323667	0.000522975	0.0147465	0	0	-0.0296174	0.750816	0.956312	0	0	-0.375731	0.00440775	0.107637	0	0	-0.271603	0.0395851	0.368282	0	0	0.104128	0.576678	0.987452	0	0	11	97923238	97986444	-	14	4	4836	54.01
ENSMUSG00000001985	protein_coding	Grik3	glutamate receptor, ionotropic, kainate 3 [Source:MGI Symbol;Acc:MGI:95816]	-1.66383	0.000523747	0.0147465	-1	-1	-0.347137	0.475218	0.878955	0	0	-1.38513	0.0380132	0.329535	0	0	-1.94254	0.00478309	0.125562	0	0	-0.557408	0.564012	0.985085	0	0	4	125490700	125714173	+	16	1	8973	54.24
ENSMUSG00000001018	protein_coding	Snapin	SNAP-associated protein [Source:MGI Symbol;Acc:MGI:1333745]	-0.292588	0.000526017	0.0147865	0	0	-0.0371443	0.65982	0.931037	0	0	-0.19527	0.101227	0.49289	0	0	-0.389907	0.00110729	0.0527606	0	0	-0.194637	0.248846	0.938137	0	0	3	90488026	90491033	-	4	3	2290	45.76
ENSMUSG00000037646	protein_coding	Vps13b	vacuolar protein sorting 13B (yeast) [Source:MGI Symbol;Acc:MGI:1916380]	0.247091	0.000533987	0.014979	0	0	-0.123949	0.0822635	0.522401	0	0	0.305333	0.00245293	0.0801197	0	0	0.188849	0.0615405	0.446594	0	0	-0.116484	0.414171	0.974524	0	0	15	35371546	35931228	+	62	1	13370	45.65
ENSMUSG00000062727	protein_coding	Hist1h2bk	histone cluster 1, H2bk [Source:MGI Symbol;Acc:MGI:2448399]	-1.21138	0.000534594	0.014979	-1	-1	-0.629676	0.0729223	0.503689	0	0	-2.1145	9.64967e-06	0.00201643	-1	-1	-0.308266	0.54504	0.895807	0	0	1.80624	0.00994144	0.567403	0	0	13	22035821	22036299	+	1	1	479	59.29
ENSMUSG00000024769	protein_coding	Cdc42bpg	CDC42 binding protein kinase gamma (DMPK-like) [Source:MGI Symbol;Acc:MGI:2652845]	-0.617846	0.000535963	0.0149931	0	0	0.000540692	0.997279	0.999994	0	0	-0.761779	0.00247995	0.0806589	0	0	-0.473913	0.0610608	0.444974	0	0	0.287865	0.420993	0.974524	0	0	19	6306456	6325652	+	37	2	6099	60.3
ENSMUSG00000026792	protein_coding	Lrsam1	leucine rich repeat and sterile alpha motif containing 1 [Source:MGI Symbol;Acc:MGI:2684789]	0.640421	0.000537293	0.0150061	0	0	-0.0201407	0.913328	0.990347	0	0	0.50524	0.0529781	0.378128	0	0	0.775603	0.0030967	0.0960807	0	0	0.270363	0.466225	0.976846	0	0	2	32925216	32961614	-	28	9	4549	55.84
ENSMUSG00000047678	protein_coding	Gpr82	G protein-coupled receptor 82 [Source:MGI Symbol;Acc:MGI:2441734]	-1.51257	0.000541821	0.0151083	-1	-1	1.53995	0.000473962	0.0500834	1	0	-0.667501	0.356458	0.764107	0	0	-2.35765	5.07294e-07	0.000125693	-1	-1	-1.69015	0.0729096	0.803753	0	0	X	13661363	13667433	+	4	1	2497	35.04
ENSMUSG00000021749	protein_coding	Oit1	oncoprotein induced transcript 1 [Source:MGI Symbol;Acc:MGI:1201784]	-0.324899	0.000548151	0.0152513	0	0	-0.116498	0.215209	0.72309	0	0	-0.368396	0.00539609	0.121545	0	0	-0.281403	0.0350338	0.346984	0	0	0.0869931	0.643572	0.987452	0	0	14	8348948	8378763	-	10	1	1251	52.52
ENSMUSG00000093400	processed_transcript	Gm20647	predicted gene 20647 [Source:MGI Symbol;Acc:MGI:5313094]	0.996286	0.000548708	0.0152513	0	0	0.555196	0.0568134	0.463268	0	0	0.932456	0.0326795	0.307372	0	0	1.06012	0.00498003	0.127772	0	0	0.127661	0.830948	0.995117	0	0	5	72316354	72368048	+	4	1	857	43.99
ENSMUSG00000040489	protein_coding	Sox30	SRY-box containing gene 30 [Source:MGI Symbol;Acc:MGI:1341157]	0.248193	0.000550455	0.0152753	0	0	-0.0248269	0.729591	0.952162	0	0	0.239144	0.0186609	0.236937	0	0	0.257242	0.0112805	0.197625	0	0	0.0180979	0.899737	0.998297	0	0	11	45980310	46017994	+	5	1	2997	54.15
ENSMUSG00000051582	protein_coding	Otud6a	OTU domain containing 6A [Source:MGI Symbol;Acc:MGI:3644685]	0.593982	0.000558292	0.0154681	0	0	-0.0985467	0.568946	0.906601	0	0	0.583212	0.0154361	0.213666	0	0	0.604753	0.0139511	0.225381	0	0	0.0215415	0.950143	0.999989	0	0	X	100429013	100429885	+	1	1	873	56.36
ENSMUSG00000028180	protein_coding	Zranb2	zinc finger, RAN-binding domain containing 2 [Source:MGI Symbol;Acc:MGI:1858211]	0.261252	0.00056049	0.0155042	0	0	-0.0911026	0.228806	0.735836	0	0	0.146889	0.169335	0.592268	0	0	0.375614	0.000464992	0.0285987	0	0	0.228724	0.130879	0.880173	0	0	3	157534160	157548390	+	11	5	4301	39.62
ENSMUSG00000022671	protein_coding	Mzt2	mitotic spindle organizing protein 2 [Source:MGI Symbol;Acc:MGI:1922845]	-0.280812	0.000565698	0.0155999	0	0	0.1066	0.19057	0.695841	0	0	-0.25059	0.030543	0.296938	0	0	-0.311034	0.00661022	0.15125	0	0	-0.0604448	0.710585	0.987452	0	0	16	15848441	15863369	-	3	3	1236	54.13
ENSMUSG00000029248	protein_coding	1700023E05Rik	RIKEN cDNA 1700023E05 gene [Source:MGI Symbol;Acc:MGI:1919118]	0.277053	0.000567546	0.0155999	0	0	0.0113405	0.887751	0.986146	0	0	0.214545	0.0592958	0.396581	0	0	0.339561	0.00279967	0.0916661	0	0	0.125016	0.436558	0.974905	0	0	5	77016023	77061529	+	10	3	2243	52.34
ENSMUSG00000024242	protein_coding	Map4k3	mitogen-activated protein kinase kinase kinase kinase 3 [Source:MGI Symbol;Acc:MGI:2154405]	0.256168	0.000568051	0.0155999	0	0	0.0469068	0.527949	0.894738	0	0	0.365737	0.000535907	0.0309826	0	0	0.146599	0.161002	0.649847	0	0	-0.219138	0.140414	0.884936	0	0	17	80580512	80728093	-	35	2	4231	44.79
ENSMUSG00000031781	protein_coding	Ciapin1	cytokine induced apoptosis inhibitor 1 [Source:MGI Symbol;Acc:MGI:1922083]	-0.244374	0.000568387	0.0155999	0	0	0.0725123	0.306452	0.790607	0	0	-0.299473	0.00297662	0.0880998	0	0	-0.189275	0.0577223	0.434332	0	0	0.110198	0.437098	0.974905	0	0	8	94819818	94838358	-	9	10	5691	51.7
ENSMUSG00000042743	protein_coding	Sgtb	small glutamine-rich tetratricopeptide repeat (TPR)-containing, beta [Source:MGI Symbol;Acc:MGI:2444615]	0.49201	0.000568447	0.0155999	0	0	0.150647	0.292054	0.782506	0	0	0.476903	0.0196933	0.243263	0	0	0.507117	0.0109399	0.195207	0	0	0.030214	0.916049	0.999989	0	0	13	104109741	104141735	+	11	3	3072	47.3
ENSMUSG00000052369	protein_coding	Tmem106c	transmembrane protein 106C [Source:MGI Symbol;Acc:MGI:1196384]	-0.494332	0.000576012	0.0157825	0	0	-0.127323	0.3762	0.830565	0	0	-0.729759	0.000275027	0.0209605	0	0	-0.258904	0.207529	0.698919	0	0	0.470855	0.10168	0.859421	0	0	15	97964229	97970286	+	8	1	1635	53.94
ENSMUSG00000026674	protein_coding	Ddr2	discoidin domain receptor family, member 2 [Source:MGI Symbol;Acc:MGI:1345277]	0.509391	0.000580717	0.0158587	0	0	0.387796	0.00889357	0.215155	0	0	0.394306	0.0680346	0.416517	0	0	0.624475	0.0020441	0.0760792	0	0	0.230169	0.438501	0.974905	0	0	1	169972308	170110501	-	18	2	8424	44.93
ENSMUSG00000053141	protein_coding	Ptprt	protein tyrosine phosphatase, receptor type, T [Source:MGI Symbol;Acc:MGI:1321152]	0.616704	0.000580778	0.0158587	0	0	0.256494	0.154516	0.651099	0	0	0.480531	0.0648743	0.407488	0	0	0.752876	0.00226023	0.0809947	0	0	0.272344	0.450467	0.976846	0	0	2	161521990	162661147	-	35	6	12611	48.75
ENSMUSG00000024998	protein_coding	Plce1	phospholipase C, epsilon 1 [Source:MGI Symbol;Acc:MGI:1921305]	-0.330601	0.000581533	0.0158587	0	0	0.402149	2.86077e-05	0.00870476	0	0	-0.442709	0.00139927	0.0572538	0	0	-0.218493	0.100918	0.544986	0	0	0.224216	0.243324	0.938069	0	0	19	38481109	38785030	+	35	7	15998	44.44
ENSMUSG00000024301	protein_coding	Kifc5b	kinesin family member C5B [Source:MGI Symbol;Acc:MGI:2137414]	-0.844672	0.000585296	0.0159362	0	0	0.0986464	0.688035	0.941928	0	0	-1.26623	0.000283169	0.0214467	-1	-1	-0.423116	0.220286	0.705972	0	0	0.843113	0.0875526	0.83115	0	0	17	26917091	26932579	+	11	1	2627	55.88
ENSMUSG00000025451	protein_coding	Paip1	polyadenylate binding protein-interacting protein 1 [Source:MGI Symbol;Acc:MGI:2384993]	-0.294988	0.000586468	0.0159431	0	0	-0.151384	0.0776917	0.512546	0	0	-0.420545	0.000485337	0.0297445	0	0	-0.16943	0.165439	0.654809	0	0	0.251116	0.1434	0.887076	0	0	13	119428601	119458218	+	12	8	3456	42.39
ENSMUSG00000005681	protein_coding	Apoa2	apolipoprotein A-II [Source:MGI Symbol;Acc:MGI:88050]	-2.16818	0.000588142	0.0159636	-1	-1	-0.515227	0.455718	0.868457	0	0	-2.21385	0.00563877	0.124827	0	0	-2.12251	0.030857	0.32805	0	0	0.0913334	0.967238	0.999989	0	0	1	171225054	171226379	+	4	4	537	51.77
ENSMUSG00000021811	protein_coding	Dnajc9	DnaJ (Hsp40) homolog, subfamily C, member 9 [Source:MGI Symbol;Acc:MGI:1915326]	0.293435	0.00058987	0.0159855	0	0	-0.0146448	0.863752	0.982034	0	0	0.212754	0.0783058	0.444036	0	0	0.374116	0.00193835	0.0727679	0	0	0.161362	0.344511	0.95783	0	0	14	20384638	20388910	-	5	1	1631	47.33
ENSMUSG00000001036	protein_coding	Epn2	epsin 2 [Source:MGI Symbol;Acc:MGI:1333766]	-0.32892	0.000593606	0.0160616	0	0	-0.0807228	0.399309	0.843251	0	0	-0.365501	0.00685123	0.137851	0	0	-0.292339	0.0312228	0.329397	0	0	0.0731619	0.702509	0.987452	0	0	11	61517249	61579687	-	17	13	5228	50.84
ENSMUSG00000050132	protein_coding	Sarm1	sterile alpha and HEAT/Armadillo motif containing 1 [Source:MGI Symbol;Acc:MGI:2136419]	-1.7794	0.000594797	0.0160688	-1	-1	-0.254578	0.633603	0.923915	0	0	-1.60726	0.0220783	0.257791	0	0	-1.95153	0.0104239	0.19091	0	0	-0.344269	0.744724	0.988005	0	0	11	78472330	78497754	-	9	5	5629	56.99
ENSMUSG00000026482	protein_coding	Rgl1	ral guanine nucleotide dissociation stimulator,-like 1 [Source:MGI Symbol;Acc:MGI:107484]	0.24746	0.000600566	0.0161548	0	0	0.0504543	0.484045	0.882594	0	0	0.232357	0.0231536	0.261824	0	0	0.262562	0.00979997	0.185377	0	0	0.0302059	0.834076	0.995117	0	0	1	152516759	152766351	-	22	6	5590	50.64
ENSMUSG00000024780	protein_coding	Cdc37l1	cell division cycle 37-like 1 [Source:MGI Symbol;Acc:MGI:1914322]	0.246224	0.000601057	0.0161548	0	0	-0.0187627	0.793697	0.96831	0	0	0.177179	0.0809752	0.451074	0	0	0.315268	0.00188474	0.072002	0	0	0.138089	0.335906	0.95783	0	0	19	28990494	29017569	+	7	1	2517	43.31
ENSMUSG00000067338	protein_coding	Tuba3b	tubulin, alpha 3B [Source:MGI Symbol;Acc:MGI:1095408]	-0.295886	0.000602523	0.0161548	0	0	-0.0300691	0.72716	0.951772	0	0	-0.325863	0.0075723	0.144526	0	0	-0.265909	0.0292089	0.318616	0	0	0.0599544	0.727961	0.987452	0	0	6	145615757	145621479	+	5	1	1775	55.83
ENSMUSG00000086376	antisense	1700071G01Rik	RIKEN cDNA 1700071G01 gene [Source:MGI Symbol;Acc:MGI:1920735]	0.959317	0.000602776	0.0161548	0	0	-0.358131	0.207077	0.715176	0	0	0.836317	0.0263161	0.27916	0	0	1.08232	0.00887113	0.175841	0	0	0.245999	0.663762	0.987452	0	0	5	73157014	73157880	+	2	1	363	45.45
ENSMUSG00000028469	protein_coding	Npr2	natriuretic peptide receptor 2 [Source:MGI Symbol;Acc:MGI:97372]	0.891412	0.00060356	0.0161548	0	0	-0.111534	0.670567	0.935076	0	0	0.968445	0.007873	0.147824	0	0	0.814379	0.027944	0.313634	0	0	-0.154066	0.769072	0.992067	0	0	4	43631935	43651244	+	18	10	4667	54.72
ENSMUSG00000042943	protein_coding	4922501L14Rik	RIKEN cDNA 4922501L14 gene [Source:MGI Symbol;Acc:MGI:1919095]	0.278453	0.000603569	0.0161548	0	0	-0.162069	0.0457934	0.425969	0	0	0.379245	0.000961358	0.0450643	0	0	0.177661	0.121627	0.584658	0	0	-0.201584	0.21412	0.927913	0	0	3	154664096	154757527	+	14	2	2793	48.62
ENSMUSG00000020142	protein_coding	Slc1a4	solute carrier family 1 (glutamate/neutral amino acid transporter), member 4 [Source:MGI Symbol;Acc:MGI:2135601]	1.47222	0.00060783	0.0162438	1	1	1.6541	0.000114413	0.0230743	1	1	1.67422	0.0140108	0.202038	0	0	1.27023	0.01513	0.23535	0	0	-0.403991	0.625528	0.987452	0	0	11	20302180	20332713	-	8	2	3926	52.88
ENSMUSG00000040828	protein_coding	Catsperd	catsper channel auxiliary subunit delta [Source:MGI Symbol;Acc:MGI:2147030]	-0.25791	0.000611018	0.0163038	0	0	0.0144589	0.847614	0.978371	0	0	-0.202404	0.0573987	0.392531	0	0	-0.313416	0.00321486	0.0992513	0	0	-0.111012	0.460688	0.976846	0	0	17	56628143	56664456	+	22	1	2565	48.62
ENSMUSG00000024068	protein_coding	Spast	spastin [Source:MGI Symbol;Acc:MGI:1858896]	0.235792	0.000615738	0.0164046	0	0	0.018873	0.783949	0.965529	0	0	0.30588	0.00171113	0.0654472	0	0	0.165703	0.0882928	0.5214	0	0	-0.140177	0.308602	0.954299	0	0	17	74338987	74391113	+	17	1	4696	43.65
ENSMUSG00000034818	protein_coding	Celf5	CUGBP, Elav-like family member 5 [Source:MGI Symbol;Acc:MGI:2442333]	0.475827	0.000621826	0.0165413	0	0	-0.125083	0.368819	0.826695	0	0	0.579087	0.00299081	0.0881202	0	0	0.372566	0.0601418	0.442384	0	0	-0.206521	0.45818	0.976846	0	0	10	81459227	81482709	-	16	8	6668	55.83
ENSMUSG00000038241	protein_coding	Cep250	centrosomal protein 250 [Source:MGI Symbol;Acc:MGI:108084]	-0.401723	0.000624241	0.0165801	0	0	0.0826329	0.482161	0.882594	0	0	-0.325042	0.0513465	0.372495	0	0	-0.478404	0.00380169	0.11061	0	0	-0.153362	0.514231	0.980592	0	0	2	155956458	155998900	+	31	11	10373	55.34
ENSMUSG00000023963	protein_coding	Cyp39a1	cytochrome P450, family 39, subfamily a, polypeptide 1 [Source:MGI Symbol;Acc:MGI:1927096]	0.559177	0.000631226	0.0167174	0	0	-0.129243	0.431077	0.860764	0	0	0.43724	0.0541959	0.383038	0	0	0.681113	0.00382882	0.11078	0	0	0.243873	0.457605	0.976846	0	0	17	43667425	43751431	+	12	1	3053	43.66
ENSMUSG00000031700	protein_coding	Gpt2	glutamic pyruvate transaminase (alanine aminotransferase) 2 [Source:MGI Symbol;Acc:MGI:1915391]	0.457634	0.000631335	0.0167174	0	0	-0.345876	0.00983006	0.224628	0	0	0.918451	8.45064e-07	0.000375815	0	0	-0.00318217	0.986786	1	0	0	-0.921633	0.000577708	0.284538	-1	0	8	85492576	85527560	+	12	5	5643	50.74
ENSMUSG00000021003	protein_coding	Galc	galactosylceramidase [Source:MGI Symbol;Acc:MGI:95636]	0.314462	0.000632569	0.0167245	0	0	-0.108209	0.239691	0.743684	0	0	0.397771	0.0021075	0.0729773	0	0	0.231152	0.0774109	0.491081	0	0	-0.166619	0.365354	0.965496	0	0	12	98202304	98259459	-	17	1	3822	46.89
ENSMUSG00000022800	protein_coding	Fyttd1	forty-two-three domain containing 1 [Source:MGI Symbol;Acc:MGI:1917955]	-0.285385	0.00063367	0.0167281	0	0	-0.0949265	0.255448	0.754897	0	0	-0.376543	0.00144015	0.0578193	0	0	-0.194227	0.100027	0.543132	0	0	0.182315	0.274802	0.948065	0	0	16	32877500	32908963	+	11	11	6076	39.55
ENSMUSG00000071179	protein_coding	Gm46	predicted gene 46 [Source:MGI Symbol;Acc:MGI:2684892]	-3.2761	0.000637996	0.0168167	-1	-1	2.86822	0.00228461	0.11586	0	0	-0.652604	0.621217	0.898189	0	0	-5.89959	1.87609e-26	3.61544e-23	-1	-1	-5.24699	0.00493556	0.50925	0	0	12	103668808	103676139	-	5	2	1582	50.63
ENSMUSG00000087519	processed_transcript	AV039307	expressed sequence AV039307 [Source:MGI Symbol;Acc:MGI:2139243]	0.342649	0.000640305	0.016852	0	0	-0.158282	0.115003	0.590996	0	0	0.389907	0.00552515	0.123649	0	0	0.295392	0.0393214	0.367195	0	0	-0.0945145	0.638041	0.987452	0	0	2	120850705	120866689	+	5	3	1284	46.57
ENSMUSG00000081443	pseudogene	Gm3880	predicted pseudogene 3880 [Source:MGI Symbol;Acc:MGI:3782053]	-0.6242	0.000649666	0.0170635	0	0	0.34126	0.0627213	0.482168	0	0	-0.68425	0.00982175	0.16427	0	0	-0.56415	0.025533	0.301763	0	0	0.1201	0.742772	0.987929	0	0	X	102686292	102687029	-	3	1	380	57.63
ENSMUSG00000047220	protein_coding	Ccdc36	coiled-coil domain containing 36 [Source:MGI Symbol;Acc:MGI:3612242]	-0.584026	0.000650309	0.0170635	0	0	-0.357917	0.0367214	0.391695	0	0	-0.6741	0.00437741	0.107467	0	0	-0.493952	0.0462233	0.39484	0	0	0.180148	0.59964	0.987452	0	0	9	108403642	108428484	-	7	1	2859	47.57
ENSMUSG00000026384	protein_coding	Ptpn4	protein tyrosine phosphatase, non-receptor type 4 [Source:MGI Symbol;Acc:MGI:1099792]	0.222638	0.000651526	0.0170696	0	0	-0.0748712	0.251495	0.753751	0	0	0.232714	0.0115832	0.181787	0	0	0.212561	0.0216078	0.276376	0	0	-0.0201528	0.877353	0.995968	0	0	1	119658044	119837613	-	28	11	5744	41.78
ENSMUSG00000043621	protein_coding	Ubxn10	UBX domain protein 10 [Source:MGI Symbol;Acc:MGI:2443123]	-0.31471	0.000657869	0.0171857	0	0	-0.0947779	0.304562	0.789457	0	0	-0.198284	0.128545	0.53516	0	0	-0.431136	0.000986101	0.0483134	0	0	-0.232852	0.207253	0.924614	0	0	4	138709837	138737167	-	10	5	4564	53.53
ENSMUSG00000030313	protein_coding	Dennd5b	DENN/MADD domain containing 5B [Source:MGI Symbol;Acc:MGI:2444273]	-0.306473	0.000658826	0.0171857	0	0	-0.0826731	0.358155	0.821888	0	0	-0.375347	0.00308531	0.089335	0	0	-0.237599	0.0626927	0.449925	0	0	0.137748	0.443969	0.976609	0	0	6	148988071	149101680	-	22	5	10621	42.75
ENSMUSG00000021326	protein_coding	Trim27	tripartite motif-containing 27 [Source:MGI Symbol;Acc:MGI:97904]	-0.225141	0.000658929	0.0171857	0	0	-0.10723	0.104651	0.574383	0	0	-0.144358	0.122252	0.527514	0	0	-0.305924	0.00107514	0.0517221	0	0	-0.161566	0.221504	0.931336	0	0	13	21179445	21194724	+	10	4	4702	50.77
ENSMUSG00000027304	protein_coding	Rtf1	Rtf1, Paf1/RNA polymerase II complex component, homolog (S. cerevisiae) [Source:MGI Symbol;Acc:MGI:1309480]	0.273328	0.000660399	0.0171981	0	0	0.167686	0.0366843	0.391695	0	0	0.292845	0.0107071	0.173395	0	0	0.253812	0.0237522	0.291549	0	0	-0.0390328	0.807848	0.995117	0	0	2	119675068	119735407	+	18	4	5731	46.48
ENSMUSG00000024169	protein_coding	Ift140	intraflagellar transport 140 [Source:MGI Symbol;Acc:MGI:2146906]	-0.268703	0.000665831	0.0173136	0	0	0.0485315	0.538512	0.898568	0	0	-0.261698	0.0192135	0.240258	0	0	-0.275707	0.0134462	0.219723	0	0	-0.0140094	0.929261	0.999989	0	0	17	25016091	25099495	+	30	8	7572	51.86
ENSMUSG00000060012	protein_coding	Kif13b	kinesin family member 13B [Source:MGI Symbol;Acc:MGI:1098265]	0.30844	0.000670425	0.017407	0	0	0.138594	0.126492	0.613626	0	0	0.239745	0.0640105	0.405774	0	0	0.377134	0.00298933	0.0949579	0	0	0.137389	0.448863	0.976846	0	0	14	64652531	64806296	+	40	1	5603	53.01
ENSMUSG00000024107	protein_coding	Lhcgr	luteinizing hormone/choriogonadotropin receptor [Source:MGI Symbol;Acc:MGI:96783]	0.579405	0.00067329	0.0174552	0	0	-0.341194	0.0453634	0.42505	0	0	0.667283	0.00479385	0.113122	0	0	0.491526	0.0450996	0.390908	0	0	-0.175756	0.606579	0.987452	0	0	17	88741549	88791976	-	11	1	2553	45.08
ENSMUSG00000023826	protein_coding	Park2	Parkinson disease (autosomal recessive, juvenile) 2, parkin [Source:MGI Symbol;Acc:MGI:1355296]	-0.689406	0.0006791	0.0175796	0	0	-0.00175606	0.99486	0.999994	0	0	-1.33993	2.86963e-06	0.000888765	-1	-1	-0.0388827	0.891756	0.982328	0	0	1.30105	0.00136016	0.352626	0	0	17	11067125	11635446	+	7	2	872	53.21
ENSMUSG00000003868	protein_coding	Ruvbl2	RuvB-like protein 2 [Source:MGI Symbol;Acc:MGI:1342299]	-0.224663	0.000680413	0.0175873	0	0	-0.0209855	0.75092	0.956312	0	0	-0.235029	0.0120111	0.184399	0	0	-0.214296	0.0218685	0.277953	0	0	0.0207335	0.875397	0.995795	0	0	7	45421852	45438096	-	18	3	2573	57.64
ENSMUSG00000049482	protein_coding	Ctu2	cytosolic thiouridylase subunit 2 homolog (S. pombe) [Source:MGI Symbol;Acc:MGI:1914215]	-0.40737	0.000682571	0.0176168	0	0	0.00591472	0.960549	0.996274	0	0	-0.602672	0.000380561	0.0260887	0	0	-0.212068	0.211074	0.701069	0	0	0.390604	0.103842	0.859696	0	0	8	122476143	122484138	+	8	9	5164	59.28
ENSMUSG00000074681	protein_coding	Defb23	defensin beta 23 [Source:MGI Symbol;Acc:MGI:3644405]	-3.36941	0.000694813	0.0179061	-1	-1	2.83728	0.00360165	0.144599	0	0	-0.734976	0.593858	0.887102	0	0	-6.00385	4.21381e-13	3.04518e-10	-1	-1	-5.26887	0.00671118	0.521852	0	0	2	152459055	152464620	-	2	1	624	51.6
ENSMUSG00000016128	protein_coding	Stard13	StAR-related lipid transfer (START) domain containing 13 [Source:MGI Symbol;Acc:MGI:2385331]	-0.481395	0.000697871	0.0179583	0	0	0.11336	0.425325	0.856278	0	0	-0.248099	0.218982	0.651239	0	0	-0.71469	0.000341679	0.0231488	0	0	-0.466592	0.100586	0.857622	0	0	5	151037628	151233836	-	16	6	8044	49.56
ENSMUSG00000022039	protein_coding	Adam2	a disintegrin and metallopeptidase domain 2 [Source:MGI Symbol;Acc:MGI:1340894]	-0.256369	0.000700132	0.0179898	0	0	-0.0342354	0.650625	0.928318	0	0	-0.221104	0.0387931	0.332057	0	0	-0.291634	0.00638546	0.148857	0	0	-0.0705303	0.640846	0.987452	0	0	14	66027329	66077733	-	21	1	2551	44.81
ENSMUSG00000060679	protein_coding	Mrps9	mitochondrial ribosomal protein S9 [Source:MGI Symbol;Acc:MGI:1916777]	-0.410149	0.000709724	0.018195	0	0	-0.260253	0.0316398	0.372293	0	0	-0.448559	0.00823302	0.150151	0	0	-0.371738	0.0315184	0.331105	0	0	0.0768216	0.751176	0.988005	0	0	1	42851233	42905682	+	11	1	1418	49.72
ENSMUSG00000038271	protein_coding	Iffo1	intermediate filament family orphan 1 [Source:MGI Symbol;Acc:MGI:2444516]	-0.311511	0.000710565	0.018195	0	0	-0.0256701	0.780305	0.964161	0	0	-0.389985	0.00273977	0.0847816	0	0	-0.233037	0.0731918	0.479033	0	0	0.156948	0.393816	0.972597	0	0	6	125145241	125161782	+	8	12	5691	55.75
ENSMUSG00000032050	protein_coding	Rdx	radixin [Source:MGI Symbol;Acc:MGI:97887]	0.221485	0.000711472	0.018195	0	0	0.0489613	0.454141	0.868425	0	0	0.183742	0.0476132	0.359671	0	0	0.259228	0.00497723	0.127772	0	0	0.0754857	0.563926	0.985085	0	0	9	52047150	52088737	+	16	3	4841	44.93
ENSMUSG00000033987	protein_coding	Dnahc17	dynein, axonemal, heavy chain 17 [Source:MGI Symbol;Acc:MGI:1917176]	-0.324468	0.000712316	0.018195	0	0	0.0282766	0.767793	0.961092	0	0	-0.324633	0.0166744	0.222616	0	0	-0.324302	0.0167107	0.246036	0	0	0.000330772	0.998621	0.999989	0	0	11	118021723	118129219	-	82	5	16478	54.95
ENSMUSG00000084887	sense_intronic	Gm11749	predicted gene 11749 [Source:MGI Symbol;Acc:MGI:3652041]	1.30605	0.000713583	0.0182006	1	1	-0.163726	0.671703	0.935579	0	0	0.687347	0.195139	0.623742	0	0	1.92476	0.000557391	0.0326601	1	1	1.23741	0.113943	0.866492	0	0	11	118866257	118867220	-	2	1	184	46.2
ENSMUSG00000032869	protein_coding	Psmf1	proteasome (prosome, macropain) inhibitor subunit 1 [Source:MGI Symbol;Acc:MGI:1346072]	0.269486	0.000714873	0.0182067	0	0	0.0534004	0.502268	0.888119	0	0	0.334025	0.00306719	0.0892805	0	0	0.204948	0.0683736	0.463006	0	0	-0.129077	0.417448	0.974524	0	0	2	151715812	151744186	-	8	6	6441	47.1
ENSMUSG00000079177	protein_coding	Fam228a	family with sequence similarity 228, member A [Source:MGI Symbol;Acc:MGI:1922105]	-0.267397	0.000720766	0.0183299	0	0	-0.00846224	0.914822	0.990552	0	0	-0.379135	0.000715069	0.0376965	0	0	-0.155658	0.163116	0.651863	0	0	0.223476	0.15772	0.893953	0	0	12	4713817	4738383	-	8	1	2821	47.18
ENSMUSG00000022375	protein_coding	Lrrc6	leucine rich repeat containing 6 (testis) [Source:MGI Symbol;Acc:MGI:1859553]	-0.235571	0.000727989	0.0184864	0	0	0.117109	0.092963	0.549915	0	0	-0.184378	0.0623965	0.402373	0	0	-0.286764	0.00351653	0.105887	0	0	-0.102386	0.462698	0.976846	0	0	15	66379858	66500910	-	12	1	2084	41.6
ENSMUSG00000085990	processed_transcript	Gm16731	predicted gene, 16731 [Source:MGI Symbol;Acc:MGI:4439655]	1.19633	0.000732726	0.0185795	1	1	-0.401823	0.263236	0.76062	0	0	0.702011	0.14216	0.554971	0	0	1.69065	0.00117832	0.0544981	0	0	0.988642	0.169304	0.90436	0	0	4	46535901	46539802	+	4	1	922	54.01
ENSMUSG00000052305	protein_coding	Hbb-b1	hemoglobin, beta adult major chain [Source:MGI Symbol;Acc:MGI:96021]	-0.950067	0.000735476	0.018622	0	0	0.795159	0.00464961	0.160643	0	0	-0.580611	0.149191	0.564477	0	0	-1.31952	0.000817053	0.0421755	-1	-1	-0.738913	0.187422	0.912377	0	0	7	103826534	103828096	-	3	3	863	51.56
ENSMUSG00000038005	protein_coding	2700029M09Rik	RIKEN cDNA 2700029M09 gene [Source:MGI Symbol;Acc:MGI:1919862]	-0.298613	0.000737805	0.0186529	0	0	-0.126292	0.153633	0.64991	0	0	-0.143905	0.246669	0.678048	0	0	-0.453321	0.000320338	0.0220474	0	0	-0.309416	0.0804677	0.816223	0	0	8	60890418	60907580	+	8	5	1701	43.56
ENSMUSG00000072612	protein_coding	Gm10382	predicted gene 10382 [Source:MGI Symbol;Acc:MGI:3647829]	0.491351	0.000738847	0.0186529	0	0	0.177648	0.222118	0.730625	0	0	0.428826	0.0383776	0.330449	0	0	0.553876	0.00682295	0.153255	0	0	0.12505	0.667461	0.987452	0	0	5	125389322	125390554	+	1	1	1233	60.1
ENSMUSG00000041323	protein_coding	Ak7	adenylate kinase 7 [Source:MGI Symbol;Acc:MGI:1926051]	-0.241415	0.000740482	0.018667	0	0	0.0878762	0.219323	0.727874	0	0	-0.182637	0.0721283	0.427983	0	0	-0.300193	0.00290297	0.0937601	0	0	-0.117556	0.411302	0.974524	0	0	12	105705982	105782447	+	18	1	3093	48.69
ENSMUSG00000008429	protein_coding	Herpud2	HERPUD family member 2 [Source:MGI Symbol;Acc:MGI:1915393]	0.236714	0.000749508	0.0188435	0	0	0.141037	0.0445645	0.423208	0	0	0.155377	0.119213	0.524381	0	0	0.318051	0.00130185	0.0575722	0	0	0.162674	0.246658	0.938137	0	0	9	25108130	25151781	-	8	1	2744	51.24
ENSMUSG00000092341	lincRNA	Malat1	metastasis associated lung adenocarcinoma transcript 1 (non-coding RNA) [Source:MGI Symbol;Acc:MGI:1919539]	0.358653	0.000749655	0.0188435	0	0	-0.220949	0.0376929	0.394536	0	0	0.57985	0.000120273	0.0113716	0	0	0.137456	0.360455	0.812019	0	0	-0.442393	0.0374795	0.718677	0	0	19	5795690	5802672	-	1	5	6983	42.49
ENSMUSG00000039629	protein_coding	Strip2	striatin interacting protein 2 [Source:MGI Symbol;Acc:MGI:2444363]	0.329977	0.0007566	0.0189481	0	0	0.0234036	0.811274	0.971522	0	0	0.328521	0.0181119	0.233466	0	0	0.331434	0.016387	0.242779	0	0	0.00291251	0.988159	0.999989	0	0	6	29917013	29959681	+	21	5	8328	44.26
ENSMUSG00000022773	protein_coding	Ypel1	yippee-like 1 (Drosophila) [Source:MGI Symbol;Acc:MGI:1913303]	-0.26346	0.000756828	0.0189481	0	0	0.10291	0.18808	0.693858	0	0	-0.366845	0.000926802	0.0442072	0	0	-0.160075	0.147426	0.630285	0	0	0.206769	0.18605	0.912377	0	0	16	17069696	17087045	+	9	7	4635	51.26
ENSMUSG00000071724	protein_coding	Smpd5	sphingomyelin phosphodiesterase 5 [Source:MGI Symbol;Acc:MGI:3709877]	0.222269	0.000758095	0.0189481	0	0	0.0786226	0.233453	0.740282	0	0	0.179219	0.0554549	0.388358	0	0	0.26532	0.00437798	0.118633	0	0	0.0861005	0.514125	0.980592	0	0	15	76294434	76296896	+	5	4	2063	58.31
ENSMUSG00000014602	protein_coding	Kif1a	kinesin family member 1A [Source:MGI Symbol;Acc:MGI:108391]	0.311886	0.00075848	0.0189481	0	0	0.245172	0.0081244	0.207125	0	0	0.407308	0.00232278	0.0770293	0	0	0.216464	0.0911629	0.527881	0	0	-0.190844	0.303001	0.954299	0	0	1	93015456	93101865	-	50	4	8311	55.11
ENSMUSG00000033068	protein_coding	Entpd6	ectonucleoside triphosphate diphosphohydrolase 6 [Source:MGI Symbol;Acc:MGI:1202295]	-0.259399	0.000759281	0.0189481	0	0	0.018795	0.807219	0.971057	0	0	-0.365743	0.000809501	0.0405434	0	0	-0.153054	0.159131	0.646666	0	0	0.21269	0.167426	0.904354	0	0	2	150749042	150771675	+	14	4	4775	53.05
ENSMUSG00000027811	protein_coding	4930579G24Rik	RIKEN cDNA 4930579G24 gene [Source:MGI Symbol;Acc:MGI:1923189]	-0.342898	0.000764562	0.0190525	0	0	-0.328848	0.0012498	0.0843443	0	0	-0.337909	0.0168673	0.223318	0	0	-0.347886	0.0177482	0.252187	0	0	-0.00997699	0.960836	0.999989	0	0	3	79629079	79632817	+	2	1	1967	44.79
ENSMUSG00000027160	protein_coding	Ccdc34	coiled-coil domain containing 34 [Source:MGI Symbol;Acc:MGI:1915451]	-0.291513	0.000769113	0.0191234	0	0	0.000813426	0.992494	0.999994	0	0	-0.35047	0.0043119	0.107296	0	0	-0.232557	0.0573184	0.43381	0	0	0.117913	0.496503	0.97789	0	0	2	110017817	110173360	+	8	7	6558	40.56
ENSMUSG00000029166	protein_coding	Mapre3	microtubule-associated protein, RP/EB family, member 3 [Source:MGI Symbol;Acc:MGI:2140967]	0.269486	0.000769612	0.0191234	0	0	-0.0615803	0.442002	0.864026	0	0	0.222997	0.0489569	0.364424	0	0	0.315975	0.00531507	0.131504	0	0	0.0929779	0.561636	0.985085	0	0	5	30814641	30866106	+	6	5	3407	54.77
ENSMUSG00000021945	protein_coding	Zmym2	zinc finger, MYM-type 2 [Source:MGI Symbol;Acc:MGI:1923257]	-0.234765	0.000775721	0.0192477	0	0	-0.0570332	0.414096	0.85098	0	0	-0.271295	0.00597746	0.127676	0	0	-0.198235	0.0449398	0.390683	0	0	0.0730605	0.600901	0.987452	0	0	14	56887795	56962579	+	24	1	6876	39.21
ENSMUSG00000061633	protein_coding	1700029P11Rik	RIKEN cDNA 1700029P11 gene [Source:MGI Symbol;Acc:MGI:1913596]	0.280526	0.000779376	0.0193107	0	0	0.109108	0.191142	0.696265	0	0	0.125066	0.291232	0.714733	0	0	0.435985	0.000211347	0.016007	0	0	0.310919	0.0625413	0.77575	0	0	15	81980540	81981563	+	1	1	1024	51.86
ENSMUSG00000044224	protein_coding	Dnajc21	DnaJ (Hsp40) homolog, subfamily C, member 21 [Source:MGI Symbol;Acc:MGI:1925371]	0.236304	0.000788469	0.0194885	0	0	0.118416	0.0924719	0.548882	0	0	0.170236	0.0884189	0.469115	0	0	0.302371	0.00230204	0.0821535	0	0	0.132134	0.347867	0.95783	0	0	15	10446756	10470516	-	12	5	4777	42.31
ENSMUSG00000008438	protein_coding	Adam21	a disintegrin and metallopeptidase domain 21 [Source:MGI Symbol;Acc:MGI:1861229]	-0.291683	0.000788801	0.0194885	0	0	-0.29905	0.000578935	0.0542915	0	0	-0.0649346	0.591704	0.885845	0	0	-0.518431	3.21375e-05	0.0038833	0	0	-0.453497	0.00906873	0.552183	0	0	12	81558584	81568474	-	2	1	2911	43.83
ENSMUSG00000061525	protein_coding	4921509C19Rik	RIKEN cDNA 4921509C19 gene [Source:MGI Symbol;Acc:MGI:2685851]	0.321541	0.000791189	0.0195198	0	0	-0.289899	0.0024818	0.120695	0	0	0.468003	0.00049627	0.0299906	0	0	0.175079	0.200041	0.690588	0	0	-0.292924	0.126311	0.872339	0	0	2	151470542	151476153	-	4	1	2684	47.8
ENSMUSG00000083169	pseudogene	Gm6580	predicted gene 6580 [Source:MGI Symbol;Acc:MGI:3646421]	-1.14038	0.000792572	0.0195261	-1	-1	0.211525	0.537076	0.897725	0	0	-1.46964	0.0025756	0.0825716	0	0	-0.81111	0.0866024	0.518891	0	0	0.658532	0.338042	0.95783	0	0	14	46027428	46028784	+	1	1	1357	52.84
ENSMUSG00000020526	protein_coding	Znhit3	zinc finger, HIT type 3 [Source:MGI Symbol;Acc:MGI:3051596]	-0.30042	0.000803024	0.0197555	0	0	0.0294478	0.742459	0.955637	0	0	-0.493573	0.000104683	0.0106177	0	0	-0.107267	0.395679	0.829123	0	0	0.386306	0.0311694	0.697655	0	0	11	84910950	84916366	-	5	5	2136	48.13
ENSMUSG00000039617	pseudogene	Gm7488	predicted gene 7488 [Source:MGI Symbol;Acc:MGI:3647006]	-0.261909	0.000804717	0.0197691	0	0	-0.0510966	0.513284	0.892942	0	0	-0.352328	0.00141057	0.0574292	0	0	-0.171491	0.121329	0.584658	0	0	0.180837	0.247339	0.938137	0	0	3	21049445	21050525	+	1	2	1081	46.99
ENSMUSG00000025577	protein_coding	Cbx2	chromobox 2 [Source:MGI Symbol;Acc:MGI:88289]	-0.876656	0.000806857	0.0197937	0	0	-0.31211	0.236226	0.741976	0	0	-1.51146	2.1591e-05	0.00356642	-1	-1	-0.241849	0.525659	0.89009	0	0	1.26961	0.0155609	0.627591	0	0	11	119022962	119031270	+	5	2	4257	58.14
ENSMUSG00000025808	protein_coding	Ccdc7	coiled-coil domain containing 7 [Source:MGI Symbol;Acc:MGI:1921953]	0.233464	0.000813782	0.0199354	0	0	0.11508	0.0987752	0.562154	0	0	0.229199	0.0205659	0.247888	0	0	0.23773	0.0155454	0.237969	0	0	0.00853089	0.951212	0.999989	0	0	8	128980019	129065517	-	15	3	2015	39.5
ENSMUSG00000008822	protein_coding	Acyp1	acylphosphatase 1, erythrocyte (common) type [Source:MGI Symbol;Acc:MGI:1913454]	-0.256039	0.000832439	0.0203357	0	0	0.173658	0.0233815	0.334093	0	0	-0.351676	0.0012243	0.0528217	0	0	-0.160402	0.1373	0.611549	0	0	0.191274	0.211755	0.927826	0	0	12	85272398	85288438	-	5	4	1380	51.67
ENSMUSG00000048921	protein_coding	Zfp689	zinc finger protein 689 [Source:MGI Symbol;Acc:MGI:1918381]	-0.398722	0.000832469	0.0203357	0	0	0.255018	0.0326421	0.375554	0	0	-0.298511	0.082027	0.454003	0	0	-0.498934	0.00260637	0.0879471	0	0	-0.200423	0.401346	0.974389	0	0	7	127443752	127449158	-	3	2	2005	60.35
ENSMUSG00000052616	protein_coding	Ccdc79	coiled-coil domain containing 79 [Source:MGI Symbol;Acc:MGI:2443187]	0.263208	0.00083794	0.0204405	0	0	0.00916087	0.907483	0.989142	0	0	0.172164	0.122483	0.527779	0	0	0.354252	0.00147602	0.0619129	0	0	0.182088	0.24799	0.938137	0	0	8	104446719	104509910	-	20	4	3749	43.4
ENSMUSG00000027544	protein_coding	Nfatc2	nuclear factor of activated T cells, cytoplasmic, calcineurin dependent 2 [Source:MGI Symbol;Acc:MGI:102463]	0.89704	0.00085689	0.0208734	0	0	0.0679437	0.801252	0.969897	0	0	1.14154	0.00307053	0.0892805	0	0	0.652543	0.0816339	0.503864	0	0	-0.488994	0.366879	0.966603	0	0	2	168476410	168601657	-	14	9	10578	53.33
ENSMUSG00000024534	protein_coding	Sncaip	synuclein, alpha interacting protein (synphilin) [Source:MGI Symbol;Acc:MGI:1915097]	0.387258	0.000863217	0.0209688	0	0	-0.123164	0.289388	0.780582	0	0	0.497671	0.0023669	0.0783426	0	0	0.276846	0.0934483	0.529601	0	0	-0.220826	0.342193	0.95783	0	0	18	52767709	52915935	+	14	11	4522	52.1
ENSMUSG00000086429	antisense	Gt(ROSA)26Sor	gene trap ROSA 26, Philippe Soriano [Source:MGI Symbol;Acc:MGI:104735]	0.375899	0.000863221	0.0209688	0	0	-0.0164334	0.884152	0.985714	0	0	0.249048	0.118023	0.521568	0	0	0.50275	0.00165259	0.0666415	0	0	0.253702	0.26099	0.945442	0	0	6	113067428	113077333	-	3	4	1695	41.24
ENSMUSG00000028410	protein_coding	Dnaja1	DnaJ (Hsp40) homolog, subfamily A, member 1 [Source:MGI Symbol;Acc:MGI:1270129]	-0.341785	0.000867722	0.0210486	0	0	-0.0244551	0.811761	0.971581	0	0	-0.342448	0.0179531	0.23272	0	0	-0.341123	0.0191207	0.259993	0	0	0.00132438	0.994859	0.999989	0	0	4	40722150	40737149	+	9	10	8629	42.03
ENSMUSG00000051184	protein_coding	Zfp524	zinc finger protein 524 [Source:MGI Symbol;Acc:MGI:1916740]	-0.623469	0.000869558	0.0210637	0	0	0.0944351	0.615	0.91919	0	0	-0.647561	0.0148991	0.208858	0	0	-0.599377	0.0230133	0.286329	0	0	0.0481841	0.897696	0.998284	0	0	7	5015501	5018486	+	2	1	1110	60.18
ENSMUSG00000015443	protein_coding	Gzmn	granzyme N [Source:MGI Symbol;Acc:MGI:2675494]	-0.351849	0.000890654	0.0215446	0	0	-0.233156	0.027699	0.355185	0	0	-0.168098	0.25127	0.681577	0	0	-0.5356	0.000456666	0.0282872	0	0	-0.367502	0.0827523	0.819678	0	0	14	56165797	56174596	-	6	1	953	49.95
ENSMUSG00000002083	protein_coding	Bbc3	BCL2 binding component 3 [Source:MGI Symbol;Acc:MGI:2181667]	1.46361	0.000899215	0.0217214	1	1	0.164294	0.706821	0.947301	0	0	2.18321	0.000572111	0.0321388	1	1	0.744012	0.219863	0.705972	0	0	-1.4392	0.108273	0.860572	0	0	7	16309616	16318205	+	5	3	2008	64.59
ENSMUSG00000022533	protein_coding	Atp13a3	ATPase type 13A3 [Source:MGI Symbol;Acc:MGI:2685387]	0.294049	0.000905909	0.0218527	0	0	0.104614	0.237789	0.742165	0	0	0.378553	0.00272603	0.0847816	0	0	0.209544	0.0918971	0.528635	0	0	-0.169009	0.340282	0.95783	0	0	16	30312423	30388837	-	34	5	9559	40.82
ENSMUSG00000029456	protein_coding	Acad10	acyl-Coenzyme A dehydrogenase family, member 10 [Source:MGI Symbol;Acc:MGI:1919235]	-0.727633	0.000907906	0.0218705	0	0	-0.276855	0.207465	0.715363	0	0	-0.765543	0.0117688	0.182902	0	0	-0.689724	0.0292302	0.318647	0	0	0.0758189	0.863579	0.995117	0	0	5	121621026	121660514	-	22	6	6068	53.07
ENSMUSG00000059883	protein_coding	Irak4	interleukin-1 receptor-associated kinase 4 [Source:MGI Symbol;Acc:MGI:2182474]	-0.477292	0.000911165	0.0219185	0	0	-0.0967501	0.501966	0.887973	0	0	-0.269385	0.180084	0.606889	0	0	-0.685199	0.000869628	0.0438454	0	0	-0.415814	0.149027	0.891975	0	0	15	94543643	94581815	+	13	3	5021	47.9
ENSMUSG00000063273	protein_coding	Naa15	N(alpha)-acetyltransferase 15, NatA auxiliary subunit [Source:MGI Symbol;Acc:MGI:1922088]	-0.232257	0.000914764	0.0219492	0	0	0.0569569	0.416033	0.851887	0	0	-0.298556	0.00265203	0.0841312	0	0	-0.165957	0.0930148	0.529601	0	0	0.132599	0.343783	0.95783	0	0	3	51416016	51475985	+	20	1	6090	40.23
ENSMUSG00000032376	protein_coding	Usp3	ubiquitin specific peptidase 3 [Source:MGI Symbol;Acc:MGI:2152450]	0.340085	0.00091497	0.0219492	0	0	0.226812	0.027042	0.354318	0	0	0.367493	0.0126031	0.190672	0	0	0.312678	0.0285367	0.314518	0	0	-0.0548148	0.789272	0.995117	0	0	9	66514637	66593142	-	14	11	6848	46.29
ENSMUSG00000021131	protein_coding	Erh	enhancer of rudimentary homolog (Drosophila) [Source:MGI Symbol;Acc:MGI:108089]	-0.43518	0.000919056	0.0220167	0	0	0.192088	0.143813	0.637231	0	0	-0.649298	0.000572584	0.0321388	0	0	-0.221063	0.226517	0.712238	0	0	0.428235	0.103276	0.859696	0	0	12	80634022	80644341	-	5	2	1350	49.26
ENSMUSG00000022105	protein_coding	Rb1	retinoblastoma 1 [Source:MGI Symbol;Acc:MGI:97874]	0.254251	0.000921192	0.0220374	0	0	0.141758	0.0646728	0.487265	0	0	0.381559	0.000491167	0.0299073	0	0	0.126943	0.237833	0.724198	0	0	-0.254617	0.0970732	0.845774	0	0	14	73183673	73325822	-	31	6	6015	40.57
ENSMUSG00000000148	protein_coding	Brat1	BRCA1-associated ATM activator 1 [Source:MGI Symbol;Acc:MGI:1891679]	0.362153	0.000923068	0.0220519	0	0	-0.127453	0.244188	0.74847	0	0	0.288256	0.0598084	0.397592	0	0	0.436051	0.00519322	0.129599	0	0	0.147795	0.499525	0.97789	0	0	5	140705011	140719379	+	11	6	6179	54.94
ENSMUSG00000075480	protein_coding	Gm10840	predicted gene 10840 [Source:MGI Symbol;Acc:MGI:3642918]	0.332873	0.000927108	0.022118	0	0	0.104693	0.297807	0.786534	0	0	0.241112	0.0923758	0.475985	0	0	0.424635	0.00260219	0.0879471	0	0	0.183523	0.361493	0.965363	0	0	11	106160850	106161158	+	1	1	309	54.69
ENSMUSG00000022064	protein_coding	Pibf1	progesterone immunomodulatory binding factor 1 [Source:MGI Symbol;Acc:MGI:1261910]	-0.304382	0.000929576	0.0221464	0	0	-0.0727996	0.428335	0.858352	0	0	-0.294889	0.022921	0.26098	0	0	-0.313874	0.0160675	0.241905	0	0	-0.0189849	0.917724	0.999989	0	0	14	99099433	99254493	+	18	1	3271	45.25
ENSMUSG00000027115	protein_coding	Kif18a	kinesin family member 18A [Source:MGI Symbol;Acc:MGI:2446977]	-0.271136	0.000933162	0.0222013	0	0	0.0504068	0.538387	0.898568	0	0	-0.198389	0.0874645	0.466951	0	0	-0.343883	0.00293217	0.0941965	0	0	-0.145493	0.374564	0.968872	0	0	2	109280738	109341747	+	14	6	9832	37.32
ENSMUSG00000040220	protein_coding	Gas8	growth arrest specific 8 [Source:MGI Symbol;Acc:MGI:1202386]	-0.280865	0.000940665	0.0223168	0	0	0.0322555	0.704017	0.946469	0	0	-0.243635	0.0429286	0.345659	0	0	-0.318096	0.0079353	0.163456	0	0	-0.0744604	0.661024	0.987452	0	0	8	123518835	123536649	+	11	1	1679	55.45
ENSMUSG00000038515	protein_coding	Grtp1	GH regulated TBC protein 1 [Source:MGI Symbol;Acc:MGI:1914040]	-3.27652	0.000942588	0.0223168	-1	-1	-2.95801	0.00250177	0.120865	0	0	-0.276718	0.825874	0.963327	0	0	-6.27632	0.000102559	0.00936197	-1	-1	-5.9996	0.00220665	0.411853	0	0	8	13176869	13200624	-	8	1	1310	53.74
ENSMUSG00000040738	protein_coding	Ints8	integrator complex subunit 8 [Source:MGI Symbol;Acc:MGI:1919906]	-0.333152	0.000943053	0.0223168	0	0	0.115312	0.252366	0.753751	0	0	-0.50514	0.000427957	0.0279218	0	0	-0.161164	0.254799	0.739372	0	0	0.343977	0.087799	0.831983	0	0	4	11199158	11254258	-	28	8	7472	41.97
ENSMUSG00000036036	protein_coding	Zfp57	zinc finger protein 57 [Source:MGI Symbol;Acc:MGI:99204]	-0.383988	0.000943163	0.0223168	0	0	0.0437221	0.706753	0.947301	0	0	-0.119599	0.465931	0.826096	0	0	-0.648378	7.93979e-05	0.00773639	0	0	-0.528779	0.0227958	0.665961	0	0	17	37001163	37010635	+	5	13	3786	47.73
ENSMUSG00000049494	pseudogene	Gm12669	predicted gene 12669 [Source:MGI Symbol;Acc:MGI:3651683]	-0.235066	0.000948081	0.0224026	0	0	-0.0364926	0.607699	0.918302	0	0	-0.271858	0.0068739	0.137987	0	0	-0.198274	0.0486474	0.40409	0	0	0.0735835	0.604758	0.987452	0	0	4	91805349	91806561	-	1	2	1213	46.41
ENSMUSG00000079304	protein_coding	4933413G19Rik	RIKEN cDNA 4933413G19 gene [Source:MGI Symbol;Acc:MGI:1918399]	0.337176	0.000953461	0.0224991	0	0	0.102633	0.315075	0.796133	0	0	0.31722	0.0295397	0.293267	0	0	0.357131	0.0124321	0.209878	0	0	0.0399107	0.845205	0.995117	0	0	6	128375456	128385144	+	4	2	1875	50.88
ENSMUSG00000024462	protein_coding	Gabbr1	gamma-aminobutyric acid (GABA) B receptor, 1 [Source:MGI Symbol;Acc:MGI:1860139]	-0.447685	0.00095534	0.0225128	0	0	-0.26691	0.0490877	0.435042	0	0	-0.274075	0.143082	0.55575	0	0	-0.621294	0.00152059	0.063143	0	0	-0.347219	0.200594	0.922742	0	0	17	37045966	37075067	+	22	11	7764	52.76
ENSMUSG00000058690	protein_coding	Ccser2	coiled-coil serine rich 2 [Source:MGI Symbol;Acc:MGI:101859]	0.246657	0.000959508	0.0225327	0	0	-0.108657	0.14562	0.639126	0	0	0.291654	0.00577378	0.12644	0	0	0.20166	0.0562183	0.430486	0	0	-0.0899943	0.546734	0.984399	0	0	14	36874936	36968777	-	16	10	8715	43.3
ENSMUSG00000052798	protein_coding	Nup107	nucleoporin 107 [Source:MGI Symbol;Acc:MGI:2143854]	-0.358148	0.000959945	0.0225327	0	0	-0.0793176	0.464535	0.874033	0	0	-0.405414	0.00807516	0.149817	0	0	-0.310883	0.043156	0.384895	0	0	0.0945308	0.662967	0.987452	0	0	10	117750624	117792705	-	28	2	3111	47.64
ENSMUSG00000085928	lincRNA	4933427I22Rik	RIKEN cDNA 4933427I22 gene [Source:MGI Symbol;Acc:MGI:1918485]	-0.737955	0.000960081	0.0225327	0	0	-0.494503	0.0272581	0.354936	0	0	-0.312764	0.292681	0.715379	0	0	-1.16315	0.000463885	0.0285987	-1	-1	-0.850383	0.0576542	0.7654	0	0	4	139926111	139943519	-	5	2	1548	52
ENSMUSG00000005615	protein_coding	Pcyt1a	phosphate cytidylyltransferase 1, choline, alpha isoform [Source:MGI Symbol;Acc:MGI:88557]	0.238713	0.000962651	0.0225625	0	0	-0.0438228	0.544371	0.900603	0	0	0.224357	0.028341	0.286529	0	0	0.253068	0.0132763	0.217837	0	0	0.0287111	0.842582	0.995117	0	0	16	32430921	32475070	+	9	7	5751	48.57
ENSMUSG00000024254	protein_coding	Abcg8	ATP-binding cassette, sub-family G (WHITE), member 8 [Source:MGI Symbol;Acc:MGI:1914720]	1.07056	0.000965548	0.0225998	1	1	0.63256	0.0524307	0.451331	0	0	2.15731	7.79927e-06	0.00177988	1	1	-0.0162035	0.969228	0.996756	0	0	-2.17352	0.00079564	0.293608	-1	0	17	84676302	84700333	+	14	3	3749	53.77
ENSMUSG00000093668	protein_coding	Pou5f2	POU domain class 5, transcription factor 2 [Source:MGI Symbol;Acc:MGI:1922757]	-0.351119	0.000971871	0.0227147	0	0	0.0723134	0.496911	0.886907	0	0	-0.616924	4.52395e-05	0.00594092	0	0	-0.0853138	0.56905	0.905116	0	0	0.531611	0.0125336	0.597082	0	0	13	78022913	78026296	+	1	1	3384	47.07
ENSMUSG00000027605	protein_coding	Acss2	acyl-CoA synthetase short-chain family member 2 [Source:MGI Symbol;Acc:MGI:1890410]	0.244669	0.000973077	0.0227147	0	0	0.0241405	0.744831	0.955868	0	0	0.167602	0.110898	0.508131	0	0	0.321736	0.00211747	0.0774797	0	0	0.154134	0.298789	0.95156	0	0	2	155517948	155585724	+	19	10	10163	45.42
ENSMUSG00000059878	protein_coding	Zfp422	zinc finger protein 422 [Source:MGI Symbol;Acc:MGI:1914505]	0.519786	0.000982296	0.022883	0	0	0.012683	0.936138	0.99288	0	0	0.43766	0.0500861	0.368559	0	0	0.601913	0.00688681	0.153298	0	0	0.164253	0.603295	0.987452	0	0	6	116624016	116628999	-	4	3	3625	46.04
ENSMUSG00000097757	lincRNA	AC160759.1		0.59579	0.000985982	0.022883	0	0	0.129381	0.476385	0.879601	0	0	0.523803	0.0435783	0.34653	0	0	0.667778	0.00803659	0.164565	0	0	0.143975	0.692203	0.987452	0	0	16	90727512	90729120	+	2	1	1346	50.07
ENSMUSG00000020520	protein_coding	Galnt10	UDP-N-acetyl-alpha-D-galactosamine:polypeptide N-acetylgalactosaminyltransferase 10 [Source:MGI Symbol;Acc:MGI:1890480]	0.244018	0.000986072	0.022883	0	0	0.228539	0.00203197	0.107775	0	0	0.196392	0.0631447	0.403915	0	0	0.291643	0.00496021	0.127641	0	0	0.095251	0.520204	0.980592	0	0	11	57645442	57787514	+	12	2	5965	55.89
ENSMUSG00000033233	protein_coding	Trim45	tripartite motif-containing 45 [Source:MGI Symbol;Acc:MGI:1918187]	0.309066	0.000986257	0.022883	0	0	-0.134649	0.15114	0.646966	0	0	0.384689	0.00362905	0.097331	0	0	0.233444	0.0794438	0.498146	0	0	-0.151246	0.420097	0.974524	0	0	3	100922202	100936925	+	9	5	6005	52.14
ENSMUSG00000047104	protein_coding	Pbp2	phosphatidylethanolamine binding protein 2 [Source:MGI Symbol;Acc:MGI:1923650]	-0.254812	0.000986883	0.022883	0	0	0.24818	0.00133381	0.0879605	0	0	-0.361369	0.00107429	0.0485221	0	0	-0.148254	0.170931	0.661035	0	0	0.213115	0.168244	0.90436	0	0	6	135309784	135310347	-	1	1	564	56.91
ENSMUSG00000004099	protein_coding	Dnmt1	DNA methyltransferase (cytosine-5) 1 [Source:MGI Symbol;Acc:MGI:94912]	-0.412391	0.000990963	0.022947	0	0	-0.0945646	0.449971	0.86617	0	0	-0.563428	0.00143738	0.0578193	0	0	-0.261354	0.140784	0.618481	0	0	0.302074	0.22757	0.932135	0	0	9	20907206	20959888	-	41	3	6304	54.41
ENSMUSG00000042249	protein_coding	Adrbk2	adrenergic receptor kinase, beta 2 [Source:MGI Symbol;Acc:MGI:87941]	-0.245497	0.00103008	0.0238209	0	0	0.169066	0.0237953	0.335943	0	0	-0.127681	0.233895	0.667491	0	0	-0.363312	0.000493312	0.0297083	0	0	-0.235632	0.115231	0.866702	0	0	5	112910478	113015514	-	21	1	6537	49.78
ENSMUSG00000074593	protein_coding	Spint5	serine protease inhibitor, Kunitz type 5 [Source:MGI Symbol;Acc:MGI:3651687]	-1.33561	0.0010342	0.0238601	0	-1	0.344793	0.402407	0.84427	0	0	-0.349955	0.54134	0.863168	0	0	-2.32126	5.74418e-05	0.00614982	-1	-1	-1.97131	0.0155512	0.627591	0	0	2	164715305	164718068	+	5	2	453	49.23
ENSMUSG00000071516	protein_coding	Hist1h2ai	histone cluster 1, H2ai [Source:MGI Symbol;Acc:MGI:2448457]	-1.10895	0.00103453	0.0238601	0	-1	-1.03791	0.00209327	0.109716	0	0	-1.8526	1.32114e-05	0.00248227	-1	-1	-0.365304	0.483556	0.871355	0	0	1.4873	0.0296408	0.696373	0	0	13	21716412	21717452	+	1	1	1041	52.07
ENSMUSG00000012443	protein_coding	Kif11	kinesin family member 11 [Source:MGI Symbol;Acc:MGI:1098231]	-0.315901	0.00103611	0.0238649	0	0	0.0725564	0.451191	0.867183	0	0	-0.539878	7.93716e-05	0.00888142	0	0	-0.0919251	0.49765	0.878301	0	0	0.447953	0.0200405	0.639145	0	0	19	37376403	37421859	+	22	1	4819	42.19
ENSMUSG00000039735	protein_coding	Fnbp1l	formin binding protein 1-like [Source:MGI Symbol;Acc:MGI:1925642]	0.258196	0.00103823	0.023882	0	0	0.00865411	0.912428	0.990044	0	0	0.391325	0.00045285	0.0287701	0	0	0.125068	0.260182	0.744826	0	0	-0.266258	0.090776	0.836322	0	0	3	122538719	122619667	-	16	3	5408	42.09
ENSMUSG00000040428	protein_coding	Plekha4	pleckstrin homology domain containing, family A (phosphoinositide binding specific) member 4 [Source:MGI Symbol;Acc:MGI:1916467]	-0.581694	0.0010526	0.0241806	0	0	0.539339	0.00238501	0.118052	0	0	-0.587825	0.0226432	0.259737	0	0	-0.575563	0.0183944	0.25543	0	0	0.012262	0.971829	0.999989	0	0	7	45526330	45554229	+	21	8	4187	57.2
ENSMUSG00000063406	protein_coding	Tmed5	transmembrane emp24 protein transport domain containing 5 [Source:MGI Symbol;Acc:MGI:1921586]	-0.345387	0.00106153	0.0242643	0	0	0.0635488	0.547298	0.900873	0	0	-0.220561	0.140573	0.552607	0	0	-0.470212	0.0015655	0.0641893	0	0	-0.249651	0.237036	0.936946	0	0	5	108106366	108132620	-	6	6	7688	38.68
ENSMUSG00000044201	protein_coding	Cdc25c	cell division cycle 25C [Source:MGI Symbol;Acc:MGI:88350]	-0.387352	0.00106229	0.0242643	0	0	-0.272804	0.0211557	0.320443	0	0	-0.195323	0.234373	0.667812	0	0	-0.57938	0.000669846	0.036882	0	0	-0.384058	0.104665	0.859696	0	0	18	34732997	34751533	-	15	1	1941	47.91
ENSMUSG00000072258	protein_coding	Taf1a	TATA box binding protein (Tbp)-associated factor, RNA polymerase I, A [Source:MGI Symbol;Acc:MGI:109578]	-0.467242	0.00106305	0.0242643	0	0	-0.0985646	0.490846	0.884429	0	0	-0.725784	0.000289814	0.0218154	0	0	-0.208699	0.304824	0.777224	0	0	0.517084	0.0705559	0.796459	0	0	1	183388981	183409353	+	13	1	1472	46.2
ENSMUSG00000029868	protein_coding	Trpv6	transient receptor potential cation channel, subfamily V, member 6 [Source:MGI Symbol;Acc:MGI:1927259]	-1.66492	0.00106319	0.0242643	0	-1	0.297717	0.585561	0.910718	0	0	-0.800733	0.279526	0.705669	0	0	-2.52911	0.000194251	0.0150406	-1	-1	-1.72838	0.0965146	0.845575	0	0	6	41620621	41636405	-	15	1	2926	53.35
ENSMUSG00000039179	protein_coding	Tekt5	tektin 5 [Source:MGI Symbol;Acc:MGI:1917676]	0.231214	0.00106324	0.0242643	0	0	-0.0478433	0.498113	0.887226	0	0	0.318301	0.00143947	0.0578193	0	0	0.144126	0.149157	0.633444	0	0	-0.174175	0.21752	0.928554	0	0	16	10357948	10395490	-	7	2	1807	56.34
ENSMUSG00000034163	protein_coding	Zfc3h1	zinc finger, C3H1-type containing [Source:MGI Symbol;Acc:MGI:2446143]	0.285765	0.00106704	0.0243189	0	0	-0.0138493	0.873964	0.983954	0	0	0.233821	0.0583452	0.393906	0	0	0.337709	0.00624683	0.146412	0	0	0.103888	0.551919	0.985025	0	0	10	115384959	115432772	+	35	4	7848	44.79
ENSMUSG00000022033	protein_coding	Pbk	PDZ binding kinase [Source:MGI Symbol;Acc:MGI:1289156]	-0.239904	0.00107338	0.0244313	0	0	0.055131	0.452229	0.867256	0	0	-0.272877	0.00872436	0.155089	0	0	-0.206931	0.0454203	0.392542	0	0	0.065946	0.653007	0.987452	0	0	14	65805837	65817822	+	9	3	1791	44.33
ENSMUSG00000096753	protein_coding	Fam181a	family with sequence similarity 181, member A [Source:MGI Symbol;Acc:MGI:3647570]	-0.289186	0.00107608	0.024436	0	0	-0.14754	0.095278	0.553416	0	0	-0.224541	0.0697844	0.420467	0	0	-0.35383	0.00508643	0.129099	0	0	-0.129289	0.464822	0.976846	0	0	12	103314959	103317065	+	2	1	1406	60.31
ENSMUSG00000094410	protein_coding	Zbed6	zinc finger, BED domain containing 6 [Source:MGI Symbol;Acc:MGI:3828086]	0.394327	0.0010764	0.024436	0	0	0.00998378	0.934061	0.992594	0	0	0.403442	0.0179671	0.232727	0	0	0.385212	0.0239527	0.29318	0	0	-0.0182296	0.93978	0.999989	0	0	1	133619940	133661318	-	17	1	10156	44.27
ENSMUSG00000081476	pseudogene	Itpa-ps1	inosine triphosphatase (nucleoside triphosphate pyrophosphatase) pseudogene 1 [Source:MGI Symbol;Acc:MGI:3613363]	-0.669312	0.00108018	0.0244897	0	0	-0.24635	0.230032	0.737527	0	0	-0.671554	0.0171711	0.225789	0	0	-0.667069	0.0247831	0.296475	0	0	0.00448503	0.991792	0.999989	0	0	2	94384502	94385098	-	1	1	597	54.1
ENSMUSG00000023805	protein_coding	Synj2	synaptojanin 2 [Source:MGI Symbol;Acc:MGI:1201671]	0.224042	0.00109145	0.0246514	0	0	-0.0267537	0.696506	0.944117	0	0	0.285446	0.00329664	0.0920723	0	0	0.162639	0.0932697	0.529601	0	0	-0.122807	0.370674	0.968669	0	0	17	5941280	6044290	+	32	16	8342	51.44
ENSMUSG00000061877	protein_coding	BC048679	cDNA sequence BC048679 [Source:MGI Symbol;Acc:MGI:3510776]	-2.37129	0.00109146	0.0246514	0	-1	2.61512	2.51764e-05	0.00841164	1	1	-0.712033	0.527631	0.858641	0	0	-4.03054	1.61965e-15	1.33767e-12	-1	-1	-3.31851	0.0192783	0.639145	0	0	7	81494275	81498281	-	6	2	640	54.06
ENSMUSG00000020067	protein_coding	Mypn	myopalladin [Source:MGI Symbol;Acc:MGI:1916052]	0.667431	0.00109158	0.0246514	0	0	-0.0989634	0.627627	0.922917	0	0	0.253998	0.374824	0.777092	0	0	1.08086	0.000213994	0.016137	1	1	0.826867	0.0430326	0.740471	0	0	10	63115795	63203952	-	20	1	5246	53.55
ENSMUSG00000001029	protein_coding	Icam2	intercellular adhesion molecule 2 [Source:MGI Symbol;Acc:MGI:96394]	1.62925	0.00109893	0.0247852	0	1	-0.847934	0.0937461	0.551058	0	0	0.218196	0.733874	0.934744	0	0	3.04031	4.70352e-05	0.00519604	1	1	2.82211	0.00524003	0.50925	0	0	11	106377656	106388075	-	7	5	1904	53.2
ENSMUSG00000028917	protein_coding	Plekhm2	pleckstrin homology domain containing, family M (with RUN domain) member 2 [Source:MGI Symbol;Acc:MGI:1916832]	-0.256851	0.00110765	0.0249495	0	0	0.173826	0.0272652	0.354936	0	0	-0.268719	0.0167116	0.222616	0	0	-0.244983	0.0265289	0.305923	0	0	0.0237363	0.880154	0.996047	0	0	4	141625734	141664899	-	20	6	5186	59.27
ENSMUSG00000030887	protein_coding	Pdzd9	PDZ domain containing 9 [Source:MGI Symbol;Acc:MGI:1915233]	-0.22616	0.00111503	0.025044	0	0	0.168005	0.0154416	0.280023	0	0	-0.255251	0.00962583	0.162561	0	0	-0.19707	0.0435603	0.38645	0	0	0.0581814	0.674902	0.987452	0	0	7	120659296	120670343	-	4	2	1615	45.39
ENSMUSG00000000374	protein_coding	Trappc10	trafficking protein particle complex 10 [Source:MGI Symbol;Acc:MGI:1336209]	0.300194	0.00111538	0.025044	0	0	0.00540988	0.953203	0.995675	0	0	0.201135	0.122647	0.527779	0	0	0.399253	0.00216435	0.078308	0	0	0.198118	0.282183	0.948065	0	0	10	78186725	78244642	-	23	1	5048	52.3
ENSMUSG00000030583	protein_coding	Sipa1l3	signal-induced proliferation-associated 1 like 3 [Source:MGI Symbol;Acc:MGI:1921456]	0.397274	0.00111618	0.025044	0	0	-0.090977	0.455745	0.868457	0	0	0.513212	0.00281249	0.0858088	0	0	0.281335	0.103759	0.549661	0	0	-0.231877	0.341776	0.95783	0	0	7	29320372	29518641	-	29	18	16555	54.61
ENSMUSG00000020263	protein_coding	Appl2	adaptor protein, phosphotyrosine interaction, PH domain and leucine zipper containing 2 [Source:MGI Symbol;Acc:MGI:2384914]	0.2655	0.00112248	0.0251529	0	0	-0.173972	0.0328035	0.375789	0	0	0.400238	0.000460559	0.0290471	0	0	0.130762	0.260492	0.744962	0	0	-0.269476	0.0982984	0.84657	0	0	10	83600033	83648738	-	20	14	5949	47.99
ENSMUSG00000060985	protein_coding	Tdrd5	tudor domain containing 5 [Source:MGI Symbol;Acc:MGI:2684949]	-0.285242	0.00112467	0.0251694	0	0	-0.171866	0.0496315	0.438071	0	0	-0.377566	0.00223344	0.0753843	0	0	-0.192917	0.120351	0.583359	0	0	0.184649	0.291575	0.948065	0	0	1	156255296	156303664	-	18	4	6937	44.63
ENSMUSG00000030172	protein_coding	Erc1	ELKS/RAB6-interacting/CAST family member 1 [Source:MGI Symbol;Acc:MGI:2151013]	0.288012	0.00112732	0.0251731	0	0	0.0257147	0.771197	0.962165	0	0	0.364591	0.00366549	0.0973573	0	0	0.211432	0.0898661	0.525501	0	0	-0.153159	0.386509	0.971131	0	0	6	119570804	119848150	-	20	2	9657	48.56
ENSMUSG00000000617	protein_coding	Grm6	glutamate receptor, metabotropic 6 [Source:MGI Symbol;Acc:MGI:1351343]	-1.30968	0.00112774	0.0251731	0	-1	0.40595	0.319403	0.79973	0	0	-1.54837	0.00848189	0.152921	0	0	-1.07098	0.0509973	0.414449	0	0	0.47739	0.555975	0.985025	0	0	11	50850685	50866208	+	11	4	5421	54.22
ENSMUSG00000050103	protein_coding	Agmo	alkylglycerol monooxygenase [Source:MGI Symbol;Acc:MGI:2442495]	1.36386	0.00113656	0.0252715	0	1	0.534638	0.215542	0.723329	0	0	0.948467	0.132817	0.541901	0	0	1.77925	0.00119455	0.0547548	0	0	0.830786	0.341043	0.95783	0	0	12	37241641	37582202	+	17	5	6285	39.32
ENSMUSG00000003123	protein_coding	Lipe	lipase, hormone sensitive [Source:MGI Symbol;Acc:MGI:96790]	0.234013	0.00113712	0.0252715	0	0	0.0461507	0.520839	0.893368	0	0	0.264491	0.00939686	0.160394	0	0	0.203535	0.0450653	0.390908	0	0	-0.0609557	0.671555	0.987452	0	0	7	25379527	25398710	-	12	4	4518	55.14
ENSMUSG00000021287	protein_coding	Xrcc3	X-ray repair complementing defective repair in Chinese hamster cells 3 [Source:MGI Symbol;Acc:MGI:1921585]	0.789842	0.00113775	0.0252715	0	0	-0.0908527	0.708851	0.948368	0	0	0.51133	0.133797	0.543181	0	0	1.06835	0.00197579	0.0738538	0	0	0.557025	0.25353	0.941185	0	0	12	111803192	111813873	-	9	8	2750	56.8
ENSMUSG00000030232	protein_coding	Aebp2	AE binding protein 2 [Source:MGI Symbol;Acc:MGI:1338038]	-0.331934	0.00113798	0.0252715	0	0	-0.0113174	0.911663	0.990044	0	0	-0.243908	0.0905371	0.472234	0	0	-0.41996	0.00363488	0.107663	0	0	-0.176052	0.388324	0.971434	0	0	6	140622449	140678472	+	14	11	8111	46.02
ENSMUSG00000028107	protein_coding	Tars2	threonyl-tRNA synthetase 2, mitochondrial (putative) [Source:MGI Symbol;Acc:MGI:1919057]	0.344752	0.00115282	0.0255358	0	0	-0.149416	0.159	0.657062	0	0	0.122325	0.411532	0.793888	0	0	0.567178	0.000173066	0.013769	0	0	0.444853	0.0360272	0.718677	0	0	3	95739976	95754977	-	18	4	4438	50.5
ENSMUSG00000005268	protein_coding	Prlr	prolactin receptor [Source:MGI Symbol;Acc:MGI:97763]	0.488555	0.00115282	0.0255358	0	0	-0.191529	0.203025	0.709502	0	0	0.747673	0.000387565	0.0262575	0	0	0.229437	0.284359	0.758885	0	0	-0.518236	0.0849141	0.822666	0	0	15	10177238	10349180	+	16	12	15339	40.41
ENSMUSG00000026687	protein_coding	Aldh9a1	aldehyde dehydrogenase 9, subfamily A1 [Source:MGI Symbol;Acc:MGI:1861622]	-0.321755	0.00119846	0.0265128	0	0	-0.0708717	0.475532	0.878955	0	0	-0.317097	0.0237014	0.265041	0	0	-0.326414	0.0203979	0.269444	0	0	-0.0093175	0.962567	0.999989	0	0	1	167349991	167368530	+	11	1	2833	51.01
ENSMUSG00000074039	processed_transcript	4930520O04Rik	RIKEN cDNA 4930520O04 gene [Source:MGI Symbol;Acc:MGI:1922366]	-0.499698	0.00120164	0.0265494	0	0	0.0245635	0.873637	0.983856	0	0	-0.566592	0.00940221	0.160394	0	0	-0.432804	0.0473813	0.398343	0	0	0.133788	0.665071	0.987452	0	0	9	114368303	114377229	+	3	3	3745	47.56
ENSMUSG00000044375	protein_coding	BC027072	cDNA sequence BC027072 [Source:MGI Symbol;Acc:MGI:2385061]	1.06529	0.00120832	0.0266353	0	1	0.805949	0.0146424	0.273109	0	0	1.21902	0.0130995	0.194352	0	0	0.911567	0.03738	0.356793	0	0	-0.307454	0.639008	0.987452	0	0	17	71743557	71752885	-	2	1	5004	55.24
ENSMUSG00000049502	protein_coding	Dtx3l	deltex 3-like (Drosophila) [Source:MGI Symbol;Acc:MGI:2656973]	0.722247	0.0012086	0.0266353	0	0	0.248745	0.267283	0.762585	0	0	0.612624	0.0571716	0.392531	0	0	0.831871	0.00708712	0.155004	0	0	0.219246	0.62567	0.987452	0	0	16	35926511	35939151	-	5	2	5724	45.91
ENSMUSG00000030279	protein_coding	C2cd5	C2 calcium-dependent domain containing 5 [Source:MGI Symbol;Acc:MGI:1921991]	-0.431145	0.00121352	0.0267097	0	0	-0.193993	0.145746	0.639126	0	0	-0.46408	0.0122566	0.186964	0	0	-0.39821	0.0376264	0.357585	0	0	0.0658698	0.805132	0.995117	0	0	6	143010920	143100107	-	27	3	4468	47.96
ENSMUSG00000034595	protein_coding	Ppp1r18	protein phosphatase 1, regulatory subunit 18 [Source:MGI Symbol;Acc:MGI:1923698]	0.355721	0.00123134	0.0270532	0	0	0.0343801	0.754881	0.957626	0	0	0.296313	0.0576553	0.393024	0	0	0.415128	0.00749953	0.158728	0	0	0.118815	0.58955	0.987452	0	0	17	35865593	35875596	+	4	4	4272	56.09
ENSMUSG00000048078	protein_coding	Tenm4	teneurin transmembrane protein 4 [Source:MGI Symbol;Acc:MGI:2447063]	0.425448	0.00123224	0.0270532	0	0	0.0507446	0.700155	0.944117	0	0	0.778312	3.35072e-05	0.00468668	0	0	0.0725829	0.693721	0.938452	0	0	-0.70573	0.00739391	0.525574	0	0	7	96171244	96911093	+	42	12	21030	51.47
ENSMUSG00000038756	protein_coding	Ttll6	tubulin tyrosine ligase-like family, member 6 [Source:MGI Symbol;Acc:MGI:2683461]	0.236445	0.00123654	0.0271018	0	0	0.0318149	0.663709	0.932473	0	0	0.291084	0.00501421	0.116265	0	0	0.181806	0.0784092	0.493801	0	0	-0.109278	0.455241	0.976846	0	0	11	96133786	96165451	+	15	2	3857	50.64
ENSMUSG00000089775	pseudogene	Gm16270	predicted gene 16270 [Source:MGI Symbol;Acc:MGI:3841260]	-0.544228	0.001241	0.0271018	0	0	-0.495541	0.00327814	0.136693	0	0	-0.726109	0.00149563	0.0592242	0	0	-0.362346	0.143419	0.625367	0	0	0.363763	0.281637	0.948065	0	0	10	86909479	86912716	+	1	1	3238	46.05
ENSMUSG00000046750	protein_coding	BC089491	cDNA sequence BC089491 [Source:MGI Symbol;Acc:MGI:3608324]	0.264269	0.00124218	0.0271018	0	0	-0.113693	0.164739	0.66432	0	0	0.303405	0.00861543	0.154021	0	0	0.225133	0.0522545	0.418852	0	0	-0.0782712	0.632486	0.987452	0	0	7	28284652	28291186	-	8	3	1464	57.31
ENSMUSG00000096842	pseudogene	Gm10736	predicted gene 10736 [Source:MGI Symbol;Acc:MGI:3704412]	-0.29905	0.00124227	0.0271018	0	0	-0.136873	0.139583	0.631496	0	0	-0.473331	0.000270211	0.020922	0	0	-0.124769	0.344441	0.805296	0	0	0.348561	0.059949	0.769784	0	0	13	111593534	111593611	-	1	1	78	51.28
ENSMUSG00000028214	protein_coding	Gem	GTP binding protein (gene overexpressed in skeletal muscle) [Source:MGI Symbol;Acc:MGI:99844]	-0.447601	0.00124259	0.0271018	0	0	0.314729	0.0232873	0.333532	0	0	-0.406603	0.0416456	0.341645	0	0	-0.4886	0.0110996	0.196487	0	0	-0.0819972	0.767968	0.992067	0	0	4	11704457	11714752	+	5	2	2104	45.82
ENSMUSG00000037286	protein_coding	Stag1	stromal antigen 1 [Source:MGI Symbol;Acc:MGI:1098658]	-0.251473	0.00124433	0.0271018	0	0	-0.112994	0.14685	0.640584	0	0	-0.122338	0.26445	0.693212	0	0	-0.380607	0.000584377	0.0338978	0	0	-0.258269	0.097324	0.845774	0	0	9	100597798	100958545	+	37	16	10266	39.5
ENSMUSG00000082050	pseudogene	Gm13989	predicted gene 13989 [Source:MGI Symbol;Acc:MGI:3651773]	1.13161	0.00124539	0.0271018	0	1	-0.366486	0.309023	0.793077	0	0	1.64137	0.000561903	0.0318485	1	1	0.621851	0.221791	0.707119	0	0	-1.01952	0.15388	0.891975	0	0	2	123273146	123273345	+	1	1	200	51.5
ENSMUSG00000034192	protein_coding	Lsm3	LSM3 homolog, U6 small nuclear RNA associated (S. cerevisiae) [Source:MGI Symbol;Acc:MGI:1914928]	-0.344738	0.00124916	0.0271497	0	0	0.0255866	0.810795	0.971299	0	0	-0.414992	0.00600593	0.128021	0	0	-0.274484	0.0692469	0.465374	0	0	0.140508	0.511057	0.980072	0	0	6	91515928	91522625	+	4	3	1257	44.63
ENSMUSG00000002409	protein_coding	Dyrk1b	dual-specificity tyrosine-(Y)-phosphorylation regulated kinase 1b [Source:MGI Symbol;Acc:MGI:1330302]	0.227464	0.00125848	0.0273181	0	0	0.0236972	0.736774	0.95451	0	0	0.359195	0.000327833	0.0235931	0	0	0.0957327	0.336001	0.802009	0	0	-0.263462	0.0617253	0.770744	0	0	7	28179469	28187294	+	12	4	2695	63.75
ENSMUSG00000000730	protein_coding	Dnmt3l	DNA (cytosine-5-)-methyltransferase 3-like [Source:MGI Symbol;Acc:MGI:1859287]	-0.601232	0.00126331	0.0273885	0	0	0.129147	0.490897	0.884429	0	0	-0.133427	0.615202	0.895592	0	0	-1.06904	3.99201e-05	0.00452532	-1	-1	-0.935609	0.0121513	0.5949	0	0	10	78041947	78063622	+	18	8	2988	53.45
ENSMUSG00000027869	protein_coding	Hsd3b6	hydroxy-delta-5-steroid dehydrogenase, 3 beta- and steroid delta-isomerase 6 [Source:MGI Symbol;Acc:MGI:109598]	0.96158	0.00126519	0.0273951	0	0	-0.471177	0.115697	0.592279	0	0	0.519543	0.201919	0.633173	0	0	1.40362	0.00126818	0.0567367	0	0	0.884075	0.140015	0.884929	0	0	3	98805504	98814443	-	4	2	1802	49.83
ENSMUSG00000024966	protein_coding	Stip1	stress-induced phosphoprotein 1 [Source:MGI Symbol;Acc:MGI:109130]	-0.243286	0.00128174	0.0276803	0	0	0.0362961	0.630852	0.922952	0	0	-0.295206	0.0058208	0.12656	0	0	-0.191365	0.0727688	0.478659	0	0	0.103841	0.491852	0.97789	0	0	19	7020696	7040026	-	14	1	2173	51.91
ENSMUSG00000006476	protein_coding	Nsmf	NMDA receptor synaptonuclear signaling and neuronal migration factor [Source:MGI Symbol;Acc:MGI:1861755]	0.29796	0.00128257	0.0276803	0	0	0.0234931	0.799703	0.969821	0	0	0.285614	0.029883	0.294818	0	0	0.310306	0.0171727	0.249032	0	0	0.024692	0.89394	0.998107	0	0	2	25054355	25062881	+	13	18	4896	57.9
ENSMUSG00000015143	protein_coding	Actn1	actinin, alpha 1 [Source:MGI Symbol;Acc:MGI:2137706]	0.430249	0.00128315	0.0276803	0	0	-0.0561407	0.675241	0.93654	0	0	0.695332	0.000227409	0.0182601	0	0	0.165166	0.382305	0.820506	0	0	-0.530166	0.0475398	0.746664	0	0	12	80167542	80260371	-	22	2	3805	52.93
ENSMUSG00000097157	lincRNA	CT573100.1		-0.368922	0.00129614	0.0279181	0	0	0.055023	0.63155	0.922952	0	0	-0.477155	0.0033608	0.093322	0	0	-0.260688	0.106859	0.554568	0	0	0.216467	0.345573	0.95783	0	0	12	90738201	90750693	+	4	1	3042	38.89
ENSMUSG00000031782	protein_coding	Coq9	coenzyme Q9 homolog (yeast) [Source:MGI Symbol;Acc:MGI:1915164]	-0.304732	0.00129886	0.0279181	0	0	0.0939055	0.321788	0.802134	0	0	-0.352715	0.00911884	0.158792	0	0	-0.256749	0.0530361	0.421559	0	0	0.0959659	0.612674	0.987452	0	0	8	94838321	94854895	+	10	8	3055	53.36
ENSMUSG00000026698	protein_coding	Pigc	phosphatidylinositol glycan anchor biosynthesis, class C [Source:MGI Symbol;Acc:MGI:1914542]	0.302288	0.00129901	0.0279181	0	0	0.0137324	0.883865	0.985714	0	0	0.17474	0.188627	0.61646	0	0	0.429835	0.00122277	0.0555475	0	0	0.255095	0.174728	0.909846	0	0	1	161969186	162027106	+	5	5	4002	44.13
ENSMUSG00000004263	protein_coding	Atn1	atrophin 1 [Source:MGI Symbol;Acc:MGI:104725]	1.15145	0.00130163	0.0279399	0	1	-0.114824	0.747027	0.955868	0	0	0.629678	0.209625	0.640883	0	0	1.67322	0.00104789	0.0509094	0	0	1.04354	0.147347	0.890612	0	0	6	124739189	124756524	-	15	4	5085	61.57
ENSMUSG00000038967	protein_coding	Pdk2	pyruvate dehydrogenase kinase, isoenzyme 2 [Source:MGI Symbol;Acc:MGI:1343087]	0.252959	0.0013044	0.0279647	0	0	0.0821934	0.296156	0.784994	0	0	0.238614	0.0331292	0.308976	0	0	0.267304	0.0155991	0.23826	0	0	0.0286904	0.85534	0.995117	0	0	11	95026258	95041354	-	12	5	3163	56.81
ENSMUSG00000022231	protein_coding	Sema5a	sema domain, seven thrombospondin repeats (type 1 and type 1-like), transmembrane domain (TM) and short cytoplasmic domain, (semaphorin) 5A [Source:MGI Symbol;Acc:MGI:107556]	0.455742	0.00130715	0.0279891	0	0	0.127071	0.370228	0.827053	0	0	0.550658	0.00651764	0.133388	0	0	0.360825	0.0692087	0.465374	0	0	-0.189833	0.503258	0.97789	0	0	15	32244813	32696341	+	23	1	10809	45.87
ENSMUSG00000032077	protein_coding	Bud13	BUD13 homolog (yeast) [Source:MGI Symbol;Acc:MGI:2443443]	0.570107	0.0013171	0.0281674	0	0	-0.205311	0.247908	0.751415	0	0	0.372165	0.13084	0.539664	0	0	0.76805	0.00264869	0.0888566	0	0	0.395884	0.26536	0.946643	0	0	9	46283008	46298783	+	10	4	3980	50.25
ENSMUSG00000032999	protein_coding	Nlrp4f	NLR family, pyrin domain containing 4F [Source:MGI Symbol;Acc:MGI:2145528]	-1.00184	0.00132792	0.0283638	0	-1	0.117934	0.71128	0.94899	0	0	-0.751883	0.0921476	0.475657	0	0	-1.2518	0.00401411	0.113389	0	0	-0.49992	0.430019	0.974905	0	0	13	65177111	65205716	-	10	1	3527	41.76
ENSMUSG00000021500	protein_coding	Ddx46	DEAD (Asp-Glu-Ala-Asp) box polypeptide 46 [Source:MGI Symbol;Acc:MGI:1920895]	-0.209435	0.00133989	0.0285842	0	0	0.083909	0.198703	0.7039	0	0	-0.248548	0.00727963	0.142428	0	0	-0.170322	0.0643671	0.453072	0	0	0.0782261	0.549087	0.985025	0	0	13	55635027	55681256	+	23	2	5747	44.88
ENSMUSG00000016018	protein_coding	Skiv2l2	superkiller viralicidic activity 2-like 2 (S. cerevisiae) [Source:MGI Symbol;Acc:MGI:1919448]	0.216786	0.00134542	0.0286365	0	0	-0.125406	0.0636109	0.48474	0	0	0.211177	0.0267339	0.280362	0	0	0.222395	0.0204254	0.269602	0	0	0.0112181	0.933864	0.999989	0	0	13	112867780	112927380	-	27	1	3309	43.73
ENSMUSG00000049353	protein_coding	Rd3	retinal degeneration 3 [Source:MGI Symbol;Acc:MGI:1921273]	0.356751	0.00134564	0.0286365	0	0	-0.160426	0.149657	0.644404	0	0	0.274877	0.0767698	0.440315	0	0	0.438626	0.00592254	0.141294	0	0	0.16375	0.462177	0.976846	0	0	1	191977373	191988282	+	4	4	4267	51.18
ENSMUSG00000024805	protein_coding	Pcgf5	polycomb group ring finger 5 [Source:MGI Symbol;Acc:MGI:1923505]	-0.314863	0.00134846	0.0286614	0	0	-0.267742	0.00641886	0.188186	0	0	-0.372921	0.00639024	0.132625	0	0	-0.256805	0.0686565	0.463225	0	0	0.116116	0.554613	0.985025	0	0	19	36379067	36456192	+	10	2	1659	46.53
ENSMUSG00000031790	protein_coding	Mmp15	matrix metallopeptidase 15 [Source:MGI Symbol;Acc:MGI:109320]	1.12854	0.00135881	0.0288409	0	1	-0.820755	0.0215664	0.323291	0	0	1.41036	0.00181632	0.0670157	0	0	0.846711	0.11532	0.57458	0	0	-0.563652	0.439507	0.975158	0	0	8	95352268	95374293	+	10	1	4348	61.11
ENSMUSG00000072437	protein_coding	Nanos1	nanos homolog 1 (Drosophila) [Source:MGI Symbol;Acc:MGI:2669254]	-1.49877	0.00136023	0.0288409	0	-1	-0.114656	0.814759	0.972809	0	0	-1.47412	0.0217234	0.255284	0	0	-1.52341	0.0253126	0.300221	0	0	-0.0492886	0.958036	0.999989	0	0	19	60755987	60759913	+	1	1	3927	49.61
ENSMUSG00000015363	protein_coding	Trabd	TraB domain containing [Source:MGI Symbol;Acc:MGI:1915226]	0.346463	0.00136205	0.0288442	0	0	-0.0178872	0.868719	0.982482	0	0	0.236358	0.121162	0.526677	0	0	0.456568	0.00293278	0.0941965	0	0	0.22021	0.309133	0.954299	0	0	15	89075124	89087077	+	7	7	5591	56.91
ENSMUSG00000024952	protein_coding	Rps6ka4	ribosomal protein S6 kinase, polypeptide 4 [Source:MGI Symbol;Acc:MGI:1930076]	-0.330499	0.00137017	0.0289468	0	0	-0.129575	0.209676	0.717394	0	0	-0.283899	0.0493639	0.365765	0	0	-0.3771	0.0106068	0.192768	0	0	-0.0932017	0.65184	0.987452	0	0	19	6829085	6840601	-	18	2	3119	60.37
ENSMUSG00000090086	lincRNA	AI480526	expressed sequence AI480526 [Source:MGI Symbol;Acc:MGI:2140910]	0.607657	0.00137023	0.0289468	0	0	-0.161784	0.395863	0.842034	0	0	0.543668	0.0391306	0.333339	0	0	0.671645	0.0139972	0.225634	0	0	0.127976	0.736808	0.987452	0	0	5	123133723	123141666	-	8	7	4725	53.38
ENSMUSG00000038068	protein_coding	Rnf144b	ring finger protein 144B [Source:MGI Symbol;Acc:MGI:2384986]	0.239634	0.00137949	0.0291049	0	0	0.186389	0.012833	0.25672	0	0	0.162815	0.12734	0.532961	0	0	0.316454	0.00260252	0.0879471	0	0	0.153639	0.305083	0.954299	0	0	13	47122720	47247991	+	9	2	4694	48.17
ENSMUSG00000063089	protein_coding	Klk1b8	kallikrein 1-related peptidase b8 [Source:MGI Symbol;Acc:MGI:892018]	0.35144	0.00138176	0.0291049	0	0	0.240182	0.0287758	0.357257	0	0	0.30691	0.0501702	0.368653	0	0	0.39597	0.0101691	0.187921	0	0	0.0890602	0.685166	0.987452	0	0	7	43950664	43954941	+	5	1	859	50.29
ENSMUSG00000024579	protein_coding	Pcyox1l	prenylcysteine oxidase 1 like [Source:MGI Symbol;Acc:MGI:3606062]	-1.27276	0.00138275	0.0291049	0	-1	0.0219383	0.95355	0.995679	0	0	-1.58483	0.00512156	0.117343	0	0	-0.960683	0.0857456	0.516738	0	0	0.624145	0.438745	0.974905	0	0	18	61696837	61707635	-	6	2	2645	54.93
ENSMUSG00000071041	pseudogene	Gm15210	predicted gene 15210 [Source:MGI Symbol;Acc:MGI:3705743]	-0.238996	0.00138902	0.029171	0	0	-0.215501	0.00394122	0.150565	0	0	-0.0925996	0.379722	0.779632	0	0	-0.385392	0.000279289	0.019691	0	0	-0.292792	0.0501443	0.7471	0	0	8	100030487	100032147	+	1	2	1661	51.78
ENSMUSG00000052658	protein_coding	5830454E08Rik	RIKEN cDNA 5830454E08 gene [Source:MGI Symbol;Acc:MGI:1923350]	1.87937	0.00138926	0.029171	0	1	1.35815	0.0213268	0.321488	0	0	1.46864	0.0951146	0.48297	0	0	2.29011	0.00341004	0.103665	0	0	0.821469	0.50358	0.97789	0	0	9	120577346	120578072	+	1	1	727	55.71
ENSMUSG00000039543	protein_coding	Ttc18	tetratricopeptide repeat domain 18 [Source:MGI Symbol;Acc:MGI:1923920]	-0.222421	0.00139129	0.0291785	0	0	0.148506	0.0327924	0.375789	0	0	-0.283214	0.00412127	0.10519	0	0	-0.161629	0.0994087	0.542032	0	0	0.121585	0.382149	0.968872	0	0	14	20394190	20452226	-	31	8	4315	47.3
ENSMUSG00000021198	protein_coding	Unc79	unc-79 homolog (C. elegans) [Source:MGI Symbol;Acc:MGI:2684729]	0.816186	0.00140402	0.0294099	0	0	-0.0222322	0.932485	0.992586	0	0	0.984045	0.00676224	0.137014	0	0	0.648327	0.0707381	0.470791	0	0	-0.335718	0.516556	0.980592	0	0	12	102948859	103184065	+	51	9	14265	46.23
ENSMUSG00000025579	protein_coding	Gaa	glucosidase, alpha, acid [Source:MGI Symbol;Acc:MGI:95609]	0.424413	0.00141111	0.0295226	0	0	-0.0489412	0.713289	0.949045	0	0	0.450944	0.0158916	0.216686	0	0	0.397882	0.0352812	0.346984	0	0	-0.0530622	0.842148	0.995117	0	0	11	119267887	119285454	+	21	8	4783	58.88
ENSMUSG00000022620	protein_coding	Arsa	arylsulfatase A [Source:MGI Symbol;Acc:MGI:88077]	-0.223184	0.00141635	0.0295965	0	0	0.00841752	0.904181	0.988909	0	0	-0.17874	0.0712844	0.425727	0	0	-0.267627	0.00670244	0.151965	0	0	-0.088887	0.525021	0.980592	0	0	15	89472476	89477425	-	7	4	3680	56.96
ENSMUSG00000085037	processed_transcript	4933421O10Rik	RIKEN cDNA 4933421O10 gene [Source:MGI Symbol;Acc:MGI:1918323]	0.23665	0.00141824	0.0296004	0	0	0.0737343	0.32015	0.800303	0	0	0.141323	0.180014	0.606889	0	0	0.331978	0.00146707	0.0617593	0	0	0.190655	0.198698	0.92071	0	0	4	33027142	33031323	-	2	1	3847	48.35
ENSMUSG00000091478	pseudogene	Gm10039	predicted pseudogene 10039 [Source:MGI Symbol;Acc:MGI:3704382]	-0.348356	0.001426	0.0296771	0	0	-0.143204	0.189944	0.695667	0	0	-0.265696	0.0818467	0.45353	0	0	-0.431016	0.00579192	0.139135	0	0	-0.16532	0.449282	0.976846	0	0	11	100361618	100362151	-	1	2	534	55.62
ENSMUSG00000021319	protein_coding	Sfrp4	secreted frizzled-related protein 4 [Source:MGI Symbol;Acc:MGI:892010]	0.479198	0.00142633	0.0296771	0	0	-0.645219	1.77713e-05	0.00642135	0	0	0.150273	0.468594	0.827487	0	0	0.808124	0.000204409	0.015687	0	0	0.657851	0.0285214	0.695969	0	0	13	19623175	19632821	+	6	1	1756	50.8
ENSMUSG00000018736	protein_coding	Ndel1	nuclear distribution gene E-like homolog 1 (A. nidulans) [Source:MGI Symbol;Acc:MGI:1932915]	0.260139	0.00142705	0.0296771	0	0	-0.247197	0.00244126	0.119947	0	0	0.367063	0.00139965	0.0572538	0	0	0.153215	0.18591	0.675838	0	0	-0.213848	0.189817	0.91272	0	0	11	68821434	68871858	-	13	6	3253	49.09
ENSMUSG00000038542	protein_coding	Pcid2	PCI domain containing 2 [Source:MGI Symbol;Acc:MGI:2443003]	-0.252389	0.0014363	0.0297942	0	0	0.0684889	0.387185	0.836819	0	0	-0.335332	0.00292255	0.0878199	0	0	-0.169447	0.127834	0.597938	0	0	0.165885	0.295009	0.94894	0	0	8	13077189	13105459	-	16	6	3084	54.05
ENSMUSG00000075431	lincRNA	Gm11691	predicted gene 11691 [Source:MGI Symbol;Acc:MGI:3652328]	0.687797	0.00143657	0.0297942	0	0	0.340081	0.114836	0.590565	0	0	0.475435	0.124588	0.530662	0	0	0.900159	0.00277494	0.0915943	0	0	0.424724	0.324992	0.956924	0	0	11	114251843	114253127	+	2	1	658	53.19
ENSMUSG00000060038	protein_coding	Dhps	deoxyhypusine synthase [Source:MGI Symbol;Acc:MGI:2683592]	-0.628923	0.00143783	0.0297942	0	0	-0.151218	0.444798	0.864445	0	0	-0.949637	0.000549014	0.0314261	0	0	-0.308209	0.276342	0.754427	0	0	0.641428	0.104818	0.859696	0	0	8	85071757	85075162	+	8	8	2324	53.4
ENSMUSG00000021730	protein_coding	Hcn1	hyperpolarization-activated, cyclic nucleotide-gated K+ 1 [Source:MGI Symbol;Acc:MGI:1096392]	1.99743	0.00144241	0.0298284	0	1	0.727299	0.272574	0.768989	0	0	2.05223	0.0426958	0.345314	0	0	1.94263	0.00989327	0.185377	0	0	-0.109602	0.912999	0.999801	0	0	13	117602480	117976802	+	8	1	3525	50.81
ENSMUSG00000025207	protein_coding	Sema4g	sema domain, immunoglobulin domain (Ig), transmembrane domain (TM) and short cytoplasmic domain, (semaphorin) 4G [Source:MGI Symbol;Acc:MGI:1347047]	0.908132	0.00144372	0.0298284	0	0	0.11912	0.676908	0.937483	0	0	1.13821	0.00506726	0.117026	0	0	0.678057	0.0898289	0.525461	0	0	-0.460151	0.421499	0.974524	0	0	19	44989101	45003397	+	15	3	4872	57.98
ENSMUSG00000023505	protein_coding	Cdca3	cell division cycle associated 3 [Source:MGI Symbol;Acc:MGI:1315198]	-0.205911	0.00144464	0.0298284	0	0	0.0992737	0.124511	0.609516	0	0	-0.242689	0.00816021	0.150034	0	0	-0.169133	0.0633276	0.450514	0	0	0.0735562	0.569276	0.986331	0	0	6	124829547	124833701	+	6	6	2866	51.47
ENSMUSG00000032280	protein_coding	Tle3	transducin-like enhancer of split 3, homolog of Drosophila E(spl) [Source:MGI Symbol;Acc:MGI:104634]	0.243117	0.00145271	0.0299593	0	0	-0.135953	0.0749827	0.508803	0	0	0.248386	0.0208892	0.249306	0	0	0.237848	0.028281	0.314024	0	0	-0.0105381	0.944998	0.999989	0	0	9	61372366	61418497	+	19	18	11653	54.91
ENSMUSG00000059395	protein_coding	Nkapl	NFKB activating protein-like [Source:MGI Symbol;Acc:MGI:1913957]	-0.234456	0.00146328	0.030136	0	0	0.19926	0.00684311	0.1918	0	0	-0.363355	0.000540937	0.0311695	0	0	-0.105558	0.307281	0.78006	0	0	0.257796	0.0801885	0.816223	0	0	13	21467047	21468501	-	1	1	1455	46.94
ENSMUSG00000028804	processed_transcript	Csmd2	CUB and Sushi multiple domains 2 [Source:MGI Symbol;Acc:MGI:2386401]	0.631824	0.00146475	0.030136	0	0	-0.3315	0.0959217	0.555296	0	0	0.445262	0.102048	0.494867	0	0	0.818387	0.00463794	0.123375	0	0	0.373125	0.348789	0.95783	0	0	4	127987857	128552733	+	45	5	10006	55.17
ENSMUSG00000064368	protein_coding	mt-Nd6	mitochondrially encoded NADH dehydrogenase 6 [Source:MGI Symbol;Acc:MGI:102495]	0.362934	0.00147862	0.0303854	0	0	-0.0959613	0.40042	0.843877	0	0	0.327543	0.0421368	0.34327	0	0	0.398324	0.0137926	0.224064	0	0	0.0707806	0.756452	0.989594	0	0	MT	13552	14070	-	1	1	519	34.1
ENSMUSG00000039501	protein_coding	Znfx1	zinc finger, NFX1-type containing 1 [Source:MGI Symbol;Acc:MGI:2138982]	0.228354	0.00148945	0.0305268	0	0	0.194059	0.00693674	0.19267	0	0	0.24381	0.017095	0.22513	0	0	0.212898	0.0351703	0.346984	0	0	-0.0309125	0.82969	0.995117	0	0	2	167035793	167063015	-	16	5	8189	54.41
ENSMUSG00000001054	protein_coding	Rmnd5b	required for meiotic nuclear division 5 homolog B (S. cerevisiae) [Source:MGI Symbol;Acc:MGI:1913339]	-0.255376	0.00148969	0.0305268	0	0	0.0612539	0.44608	0.8647	0	0	-0.284703	0.0127024	0.191612	0	0	-0.226048	0.0457051	0.393052	0	0	0.0586548	0.715241	0.987452	0	0	11	51623671	51635896	-	10	4	2161	56.83
ENSMUSG00000034121	protein_coding	Mks1	Meckel syndrome, type 1 [Source:MGI Symbol;Acc:MGI:3584243]	-0.502446	0.00149079	0.0305268	0	0	-0.199209	0.208327	0.715773	0	0	-0.592618	0.00704798	0.139226	0	0	-0.412274	0.0698422	0.466979	0	0	0.180344	0.569289	0.986331	0	0	11	87853215	87863803	+	16	5	4044	52.08
ENSMUSG00000030663	protein_coding	1110004F10Rik	RIKEN cDNA 1110004F10 gene [Source:MGI Symbol;Acc:MGI:1929274]	-0.296349	0.00149311	0.0305383	0	0	-0.140571	0.13199	0.621967	0	0	-0.241926	0.0646006	0.406659	0	0	-0.350772	0.00834981	0.169284	0	0	-0.108846	0.559755	0.985025	0	0	7	116093301	116105210	+	5	4	1495	45.75
ENSMUSG00000052336	protein_coding	Cx3cr1	chemokine (C-X3-C) receptor 1 [Source:MGI Symbol;Acc:MGI:1333815]	-0.591923	0.00150105	0.0306646	0	0	-0.46234	0.0131795	0.260645	0	0	-0.387641	0.126921	0.532961	0	0	-0.796206	0.00353198	0.106165	0	0	-0.408565	0.273476	0.948065	0	0	9	119901616	120068283	-	3	2	3742	49.55
ENSMUSG00000048126	protein_coding	Col6a3	collagen, type VI, alpha 3 [Source:MGI Symbol;Acc:MGI:88461]	0.342183	0.0015058	0.0306761	0	0	0.130597	0.225727	0.734362	0	0	0.658384	1.94458e-05	0.00324296	0	0	0.0259827	0.863216	0.977012	0	0	-0.632401	0.0033607	0.45896	0	0	1	90765923	90843971	-	45	6	11963	53.46
ENSMUSG00000038215	protein_coding	Cep44	centrosomal protein 44 [Source:MGI Symbol;Acc:MGI:3525111]	-0.394003	0.0015061	0.0306761	0	0	-0.177311	0.153381	0.649794	0	0	-0.495019	0.00438691	0.107467	0	0	-0.292988	0.0986134	0.540736	0	0	0.202031	0.416111	0.974524	0	0	8	56531522	56551047	-	13	8	2817	42.63
ENSMUSG00000019312	protein_coding	Grb7	growth factor receptor bound protein 7 [Source:MGI Symbol;Acc:MGI:102683]	-2.85415	0.00150692	0.0306761	0	-1	-1.88411	0.0381396	0.396634	0	0	-3.88007	0.00122051	0.0527894	0	0	-1.82822	0.180314	0.669913	0	0	2.05185	0.296697	0.949914	0	0	11	98446394	98455373	+	11	6	3365	56.79
ENSMUSG00000091721	protein_coding	Gm5549	predicted gene 5549 [Source:MGI Symbol;Acc:MGI:3647547]	-1.63227	0.00151092	0.0307215	0	-1	-1.00293	0.0620768	0.480438	0	0	-0.762294	0.15585	0.571237	0	0	-2.50225	0.00397497	0.113083	0	0	-1.73996	0.108028	0.860572	0	0	3	132634725	132644631	+	2	1	654	46.79
ENSMUSG00000058886	protein_coding	Deaf1	deformed epidermal autoregulatory factor 1 (Drosophila) [Source:MGI Symbol;Acc:MGI:1858496]	0.646154	0.00151433	0.0307548	0	0	0.336499	0.100374	0.565777	0	0	0.431446	0.146336	0.559914	0	0	0.860862	0.00202724	0.0756139	0	0	0.429416	0.295584	0.949618	0	0	7	141297176	141327725	-	12	1	2192	59.08
ENSMUSG00000097511	lincRNA	AC134575.1		-0.767634	0.00151853	0.0308039	0	0	0.119705	0.622767	0.921426	0	0	-1.18633	0.000740712	0.0385659	-1	-1	-0.348943	0.291762	0.765554	0	0	0.837384	0.0856269	0.82369	0	0	14	69327999	69337082	-	3	1	2174	44.94
ENSMUSG00000097515	lincRNA	AC122808.1		0.497177	0.00152842	0.0308942	0	0	-0.0307353	0.844871	0.978005	0	0	0.4248	0.0537298	0.380916	0	0	0.569554	0.0108155	0.193717	0	0	0.144755	0.645127	0.987452	0	0	3	94409395	94412883	-	2	1	962	42.83
ENSMUSG00000022194	protein_coding	Pabpn1	poly(A) binding protein, nuclear 1 [Source:MGI Symbol;Acc:MGI:1859158]	0.321323	0.00152881	0.0308942	0	0	-0.118533	0.242697	0.747528	0	0	0.241327	0.0887243	0.469405	0	0	0.401319	0.00563487	0.13707	0	0	0.159991	0.430447	0.974905	0	0	14	54892500	54898169	+	5	9	3035	51.53
ENSMUSG00000031517	protein_coding	Gpm6a	glycoprotein m6a [Source:MGI Symbol;Acc:MGI:107671]	-0.819766	0.00152959	0.0308942	0	0	-0.0309314	0.903943	0.988836	0	0	-0.446947	0.218446	0.650649	0	0	-1.19258	0.00112497	0.0528766	0	0	-0.745637	0.152289	0.891975	0	0	8	54954728	55060877	+	7	1	3336	39.42
ENSMUSG00000019761	protein_coding	Krt10	keratin 10 [Source:MGI Symbol;Acc:MGI:96685]	0.749434	0.0015301	0.0308942	0	0	-0.0140412	0.952291	0.995596	0	0	0.559855	0.0933817	0.477781	0	0	0.939013	0.00507822	0.129099	0	0	0.379158	0.426983	0.974905	0	0	11	99385254	99389364	-	8	1	2094	53.72
ENSMUSG00000067455	protein_coding	Hist1h4j	histone cluster 1, H4j [Source:MGI Symbol;Acc:MGI:2448436]	-0.911526	0.00154446	0.0311477	0	0	-0.688487	0.0167207	0.287808	0	0	-1.21189	0.00215613	0.0737591	0	0	-0.61116	0.14487	0.626745	0	0	0.600731	0.297296	0.950057	0	0	13	21735062	21735837	+	1	1	776	51.29
ENSMUSG00000030615	protein_coding	Tmem126a	transmembrane protein 126A [Source:MGI Symbol;Acc:MGI:1913521]	-0.520794	0.00155605	0.0313292	0	0	0.220613	0.180967	0.684828	0	0	-0.49664	0.0355575	0.31987	0	0	-0.544947	0.0174334	0.250066	0	0	-0.0483064	0.883931	0.996187	0	0	7	90450700	90457229	-	5	3	1018	41.75
ENSMUSG00000031552	protein_coding	Adam18	a disintegrin and metallopeptidase domain 18 [Source:MGI Symbol;Acc:MGI:105986]	-0.204535	0.00155707	0.0313292	0	0	0.0798312	0.216821	0.724224	0	0	-0.216986	0.0180192	0.23288	0	0	-0.192083	0.0350095	0.346984	0	0	0.0249026	0.847241	0.995117	0	0	8	24602246	24674755	-	20	3	2361	45.49
ENSMUSG00000078652	protein_coding	Psme3	proteaseome (prosome, macropain) 28 subunit, 3 [Source:MGI Symbol;Acc:MGI:1096366]	0.247452	0.00156079	0.0313436	0	0	-0.0279733	0.720581	0.951064	0	0	0.185547	0.0934635	0.478021	0	0	0.309358	0.00517967	0.129562	0	0	0.12381	0.428636	0.974905	0	0	11	101316213	101323537	+	12	5	2949	49.41
ENSMUSG00000004127	protein_coding	Trmt10a	tRNA methyltransferase 10A [Source:MGI Symbol;Acc:MGI:1920421]	-0.269524	0.0015614	0.0313436	0	0	-0.0406824	0.632919	0.923558	0	0	-0.321587	0.00759205	0.1447	0	0	-0.21746	0.0712664	0.473106	0	0	0.104128	0.541041	0.982798	0	0	3	138143448	138159821	+	10	6	7976	42.64
ENSMUSG00000005763	protein_coding	Cd247	CD247 antigen [Source:MGI Symbol;Acc:MGI:88334]	-0.770632	0.00157472	0.0315745	0	0	0.00701526	0.977634	0.998798	0	0	-0.61594	0.0719768	0.427795	0	0	-0.925324	0.00767434	0.161202	0	0	-0.309385	0.527357	0.980592	0	0	1	165788681	165877276	+	12	8	5374	46.32
ENSMUSG00000042694	protein_coding	Obfc1	oligonucleotide/oligosaccharide-binding fold containing 1 [Source:MGI Symbol;Acc:MGI:1915581]	0.340786	0.00157837	0.0316111	0	0	0.0232716	0.829266	0.975121	0	0	0.226831	0.137532	0.547538	0	0	0.454742	0.00282776	0.0920164	0	0	0.227912	0.290833	0.948065	0	0	19	47501033	47537507	-	16	10	4045	49.12
ENSMUSG00000029060	protein_coding	Mib2	mindbomb homolog 2 (Drosophila) [Source:MGI Symbol;Acc:MGI:2679684]	-0.312058	0.00158585	0.0317243	0	0	-0.1012	0.305914	0.790411	0	0	-0.337258	0.015003	0.209695	0	0	-0.286858	0.0415935	0.379085	0	0	0.0503999	0.798821	0.995117	0	0	4	155654677	155669198	-	17	9	4724	59.84
ENSMUSG00000027559	protein_coding	Car3	carbonic anhydrase 3 [Source:MGI Symbol;Acc:MGI:88270]	1.76676	0.00159117	0.031794	0	1	4.30118	1.5507e-15	6.72385e-12	1	1	3.65374	0.000103735	0.0105834	1	1	-0.120226	0.831112	0.968802	0	0	-3.77396	0.000721843	0.284538	-1	0	3	14863538	14872351	+	7	1	1507	47.64
ENSMUSG00000028089	protein_coding	Chd1l	chromodomain helicase DNA binding protein 1-like [Source:MGI Symbol;Acc:MGI:1915308]	-0.322768	0.00160444	0.0320213	0	0	0.0975434	0.340073	0.809621	0	0	-0.487238	0.000801787	0.0403831	0	0	-0.158298	0.271767	0.752417	0	0	0.32894	0.107749	0.860572	0	0	3	97560742	97610203	-	23	1	3008	51.73
ENSMUSG00000012535	protein_coding	Tnpo3	transportin 3 [Source:MGI Symbol;Acc:MGI:1196412]	-0.280672	0.00160624	0.0320213	0	0	-0.0406342	0.647867	0.928048	0	0	-0.403458	0.00133097	0.0552712	0	0	-0.157885	0.209912	0.700627	0	0	0.245572	0.167532	0.904354	0	0	6	29540827	29609887	-	23	10	10246	41.63
ENSMUSG00000059562	protein_coding	Ccdc154	coiled-coil domain containing 154 [Source:MGI Symbol;Acc:MGI:2685163]	-0.342928	0.00161015	0.0320624	0	0	0.073979	0.496212	0.886886	0	0	-0.326225	0.0345839	0.314994	0	0	-0.359631	0.0188584	0.258055	0	0	-0.0334058	0.87792	0.996045	0	0	17	25162461	25171913	+	18	4	2635	56.7
ENSMUSG00000010044	protein_coding	Zmynd10	zinc finger, MYND domain containing 10 [Source:MGI Symbol;Acc:MGI:2387863]	-0.252478	0.00162467	0.0323145	0	0	0.0787162	0.325603	0.803663	0	0	-0.387027	0.00065299	0.0351336	0	0	-0.117928	0.297038	0.769848	0	0	0.269099	0.0929413	0.840889	0	0	9	107547310	107551319	+	12	1	1753	55.79
ENSMUSG00000020708	protein_coding	Psmc5	protease (prosome, macropain) 26S subunit, ATPase 5 [Source:MGI Symbol;Acc:MGI:105047]	-0.236809	0.00163331	0.0324492	0	0	-0.0749414	0.318801	0.799391	0	0	-0.235515	0.0263582	0.279278	0	0	-0.238103	0.0255023	0.301713	0	0	-0.00258829	0.986256	0.999989	0	0	11	106256154	106263120	+	10	2	1394	51.87
ENSMUSG00000057103	protein_coding	Cml1	camello-like 1 [Source:MGI Symbol;Acc:MGI:1913366]	1.07387	0.00164395	0.0326232	0	1	0.451388	0.189484	0.695667	0	0	0.944625	0.0580295	0.393835	0	0	1.20311	0.00986347	0.185377	0	0	0.258486	0.710119	0.987452	0	0	6	85910154	85915687	-	2	3	1345	52.27
ENSMUSG00000052299	protein_coding	Ltn1	listerin E3 ubiquitin protein ligase 1 [Source:MGI Symbol;Acc:MGI:1926163]	0.252144	0.00165731	0.0328507	0	0	-0.00226053	0.977489	0.998798	0	0	0.225192	0.0470551	0.357166	0	0	0.279095	0.0137806	0.224064	0	0	0.053903	0.736562	0.987452	0	0	16	87376651	87432606	-	30	1	7737	42.52
ENSMUSG00000055102	protein_coding	Zfp819	zinc finger protein 819 [Source:MGI Symbol;Acc:MGI:1921650]	-0.396836	0.00166034	0.0328545	0	0	-0.132796	0.29288	0.782506	0	0	-0.233602	0.185239	0.614143	0	0	-0.560071	0.00191033	0.0722692	0	0	-0.32647	0.195995	0.918671	0	0	7	43607169	43618285	+	5	4	2466	49.39
ENSMUSG00000057230	protein_coding	Aak1	AP2 associated kinase 1 [Source:MGI Symbol;Acc:MGI:1098687]	0.477415	0.00166129	0.0328545	0	0	0.0973213	0.522472	0.893377	0	0	0.289459	0.180474	0.607322	0	0	0.665372	0.00180239	0.0699343	0	0	0.375913	0.216605	0.928189	0	0	6	86849517	86991864	+	22	4	8272	48.17
ENSMUSG00000042548	protein_coding	Asxl1	additional sex combs like 1 [Source:MGI Symbol;Acc:MGI:2684063]	0.234884	0.00166543	0.032899	0	0	0.0625038	0.402589	0.84427	0	0	0.274879	0.00938127	0.160394	0	0	0.194889	0.0646697	0.453398	0	0	-0.07999	0.592238	0.987452	0	0	2	153345845	153404007	+	14	4	7428	50.96
ENSMUSG00000025983	protein_coding	Ccdc150	coiled-coil domain containing 150 [Source:MGI Symbol;Acc:MGI:1925266]	0.214532	0.00167068	0.0329651	0	0	-0.0333497	0.624981	0.92211	0	0	0.266855	0.0057379	0.125972	0	0	0.162208	0.0925902	0.528953	0	0	-0.104647	0.443146	0.976453	0	0	1	54250683	54368727	+	30	5	5021	44.93
ENSMUSG00000039205	protein_coding	Ciz1	CDKN1A interacting zinc finger protein 1 [Source:MGI Symbol;Acc:MGI:1920234]	0.284733	0.00168331	0.033161	0	0	0.10022	0.26876	0.764284	0	0	0.248389	0.053533	0.38052	0	0	0.321077	0.0119493	0.204792	0	0	0.0726875	0.688388	0.987452	0	0	2	32352327	32380226	+	17	21	7437	55.88
ENSMUSG00000065968	protein_coding	Ifitm7	interferon induced transmembrane protein 7 [Source:MGI Symbol;Acc:MGI:1921732]	0.303468	0.00168443	0.033161	0	0	-0.0701981	0.467533	0.876731	0	0	0.0612073	0.652671	0.91106	0	0	0.545728	7.01108e-05	0.00715295	0	0	0.484521	0.0121765	0.5949	0	0	16	13981702	13986855	-	3	2	2340	46.2
ENSMUSG00000024012	protein_coding	Mtch1	mitochondrial carrier homolog 1 (C. elegans) [Source:MGI Symbol;Acc:MGI:1929261]	-0.363263	0.00168976	0.0332282	0	0	0.283913	0.0141268	0.271042	0	0	-0.305099	0.0676177	0.415671	0	0	-0.421426	0.0085178	0.171021	0	0	-0.116327	0.615402	0.987452	0	0	17	29332072	29347904	-	14	7	2878	57.82
ENSMUSG00000030406	protein_coding	Gipr	gastric inhibitory polypeptide receptor [Source:MGI Symbol;Acc:MGI:1352753]	0.433951	0.00169181	0.0332307	0	0	-0.0613222	0.657901	0.930564	0	0	0.514694	0.0082209	0.150088	0	0	0.353209	0.0717468	0.474679	0	0	-0.161485	0.559756	0.985025	0	0	7	19157125	19166127	-	14	1	1792	56.98
ENSMUSG00000046096	protein_coding	BC030336	cDNA sequence BC030336 [Source:MGI Symbol;Acc:MGI:2446240]	0.361814	0.00171818	0.0337106	0	0	0.0562276	0.62645	0.92268	0	0	0.287704	0.0790093	0.445988	0	0	0.435925	0.0073509	0.1574	0	0	0.148222	0.521155	0.980592	0	0	7	120677620	120734854	+	3	1	4842	40.93
ENSMUSG00000026142	protein_coding	Rhbdd1	rhomboid domain containing 1 [Source:MGI Symbol;Acc:MGI:1924117]	0.270155	0.00172392	0.033785	0	0	-0.0534631	0.534974	0.896916	0	0	0.324853	0.00770908	0.146046	0	0	0.215458	0.0771315	0.49039	0	0	-0.109395	0.525583	0.980592	0	0	1	82316452	82445366	+	8	2	3884	48.38
ENSMUSG00000073940	protein_coding	Hbb-b2	hemoglobin, beta adult minor chain [Source:MGI Symbol;Acc:MGI:96022]	-1.49877	0.00174093	0.0340611	0	-1	1.69368	0.00035898	0.0439914	1	1	-2.17352	0.00611363	0.129469	0	0	-0.824019	0.122674	0.586284	0	0	1.3495	0.16386	0.903715	0	0	7	103812524	103813996	-	3	1	703	50.78
ENSMUSG00000074849	protein_coding	Spata31d1c	spermatogenesis associated 31 subfamily D, member 1C [Source:MGI Symbol;Acc:MGI:3588241]	0.334732	0.00174194	0.0340611	0	0	0.129309	0.22639	0.73476	0	0	0.347846	0.0223149	0.2586	0	0	0.321618	0.032185	0.335668	0	0	-0.0262284	0.902304	0.998408	0	0	13	65033058	65038004	+	4	1	3390	44.93
ENSMUSG00000040669	protein_coding	Phc1	polyhomeotic-like 1 (Drosophila) [Source:MGI Symbol;Acc:MGI:103248]	0.223789	0.00175197	0.0342187	0	0	0.0551551	0.440496	0.864026	0	0	0.289892	0.00425684	0.10668	0	0	0.157687	0.117935	0.579489	0	0	-0.132205	0.355246	0.961604	0	0	6	122317731	122340561	-	18	16	5297	52.16
ENSMUSG00000032238	protein_coding	Rora	RAR-related orphan receptor alpha [Source:MGI Symbol;Acc:MGI:104661]	0.283783	0.00175627	0.034264	0	0	0.00871724	0.923403	0.991334	0	0	0.354807	0.00573332	0.125972	0	0	0.212759	0.0968028	0.536234	0	0	-0.142048	0.433533	0.974905	0	0	9	68653786	69388246	+	18	6	13071	42.84
ENSMUSG00000027855	protein_coding	Sycp1	synaptonemal complex protein 1 [Source:MGI Symbol;Acc:MGI:105931]	-0.281016	0.00176242	0.034314	0	0	-0.189457	0.0349195	0.383481	0	0	-0.329789	0.00933649	0.160394	0	0	-0.232244	0.0680371	0.462933	0	0	0.0975453	0.587034	0.987452	0	0	3	102818499	102936100	-	33	1	3437	34.57
ENSMUSG00000028344	protein_coding	Invs	inversin [Source:MGI Symbol;Acc:MGI:1335082]	0.49081	0.00176279	0.034314	0	0	-0.102362	0.514771	0.892942	0	0	0.467896	0.0332313	0.309208	0	0	0.513724	0.0218868	0.277953	0	0	0.0458284	0.88397	0.996187	0	0	4	48279760	48431954	+	19	6	11431	44.1
ENSMUSG00000026198	protein_coding	Abcb6	ATP-binding cassette, sub-family B (MDR/TAP), member 6 [Source:MGI Symbol;Acc:MGI:1921354]	0.245806	0.00176809	0.0343786	0	0	-0.0917338	0.24333	0.74847	0	0	0.25858	0.0194836	0.241892	0	0	0.233031	0.0369093	0.354657	0	0	-0.0255494	0.870953	0.995787	0	0	1	75171717	75180392	-	11	6	5315	53.02
ENSMUSG00000048827	protein_coding	Pkd1l3	polycystic kidney disease 1 like 3 [Source:MGI Symbol;Acc:MGI:2664670]	0.268063	0.00177769	0.0344779	0	0	-0.119057	0.165166	0.66474	0	0	0.371824	0.00206856	0.0726546	0	0	0.164301	0.177702	0.668707	0	0	-0.207524	0.226416	0.932135	0	0	8	109614517	109672592	+	34	2	6673	52.35
ENSMUSG00000014529	protein_coding	4930511M11Rik	RIKEN cDNA 4930511M11 gene [Source:MGI Symbol;Acc:MGI:1922305]	-0.218697	0.00177789	0.0344779	0	0	0.032816	0.63901	0.925151	0	0	-0.272475	0.00597356	0.127676	0	0	-0.164919	0.0951893	0.533429	0	0	0.107555	0.442069	0.976208	0	0	5	3657004	3680325	+	13	3	2232	44.62
ENSMUSG00000019872	protein_coding	Smpdl3a	sphingomyelin phosphodiesterase, acid-like 3A [Source:MGI Symbol;Acc:MGI:1931437]	0.359888	0.00177916	0.0344779	0	0	0.0494739	0.667485	0.933763	0	0	0.179348	0.27179	0.698402	0	0	0.540428	0.000887277	0.0443485	0	0	0.361079	0.116927	0.870218	0	0	10	57794335	57811830	+	8	3	2065	46.54
ENSMUSG00000034906	protein_coding	Ncaph	non-SMC condensin I complex, subunit H [Source:MGI Symbol;Acc:MGI:2444777]	-0.451579	0.0018031	0.034903	0	0	-0.155691	0.282114	0.774512	0	0	-0.456931	0.0239681	0.266118	0	0	-0.446227	0.0309836	0.32805	0	0	0.010704	0.970643	0.999989	0	0	2	127103809	127133954	-	19	6	4307	48.66
ENSMUSG00000028982	protein_coding	Slc25a33	solute carrier family 25, member 33 [Source:MGI Symbol;Acc:MGI:1917806]	-0.239875	0.00181429	0.0350804	0	0	-0.111047	0.148756	0.643238	0	0	-0.249639	0.0211022	0.250867	0	0	-0.230112	0.0352174	0.346984	0	0	0.0195278	0.89899	0.998297	0	0	4	149744036	149774277	-	7	1	1887	53.79
ENSMUSG00000070471	protein_coding	Fam194a	family with sequence similarity 194, member A [Source:MGI Symbol;Acc:MGI:3588212]	-0.25223	0.00182741	0.0352739	0	0	-0.195286	0.0158061	0.282353	0	0	-0.114088	0.314557	0.733988	0	0	-0.390372	0.000720557	0.038572	0	0	-0.276283	0.087772	0.831983	0	0	3	58616300	58637207	-	14	1	2195	47.29
ENSMUSG00000025888	protein_coding	Casp1	caspase 1 [Source:MGI Symbol;Acc:MGI:96544]	1.46699	0.00182837	0.0352739	0	1	-0.965814	0.0413574	0.410892	0	0	0.550722	0.383153	0.781651	0	0	2.38326	0.000644977	0.0359694	1	1	1.83254	0.0529055	0.755589	0	0	9	5298517	5307265	+	10	1	1497	41.15
ENSMUSG00000053293	protein_coding	Pom121	nuclear pore membrane protein 121 [Source:MGI Symbol;Acc:MGI:2137624]	0.33639	0.00183062	0.0352781	0	0	0.0163805	0.879406	0.985272	0	0	0.337019	0.0275568	0.282963	0	0	0.335761	0.0275419	0.310792	0	0	-0.00125872	0.995337	0.999989	0	0	5	135376141	135394546	-	13	2	5581	57.59
ENSMUSG00000047189	pseudogene	Gm9818	predicted gene 9818 [Source:MGI Symbol;Acc:MGI:3708628]	1.85602	0.00183926	0.0354052	0	1	0.165181	0.786111	0.966162	0	0	2.17318	0.0125759	0.190495	0	0	1.53887	0.0574892	0.434332	0	0	-0.634314	0.612145	0.987452	0	0	17	21808186	21808444	+	2	1	255	50.59
ENSMUSG00000072791	protein_coding	Abcb5	ATP-binding cassette, sub-family B (MDR/TAP), member 5 [Source:MGI Symbol;Acc:MGI:1924956]	-2.85661	0.00184385	0.0354542	0	-1	2.65086	0.00105492	0.0759192	0	0	-0.724421	0.588573	0.884366	0	0	-4.9888	2.37446e-19	2.74551e-16	-1	-1	-4.26438	0.0165715	0.628169	0	0	12	118867824	118966421	-	30	3	4378	44.88
ENSMUSG00000055204	protein_coding	Ankrd17	ankyrin repeat domain 17 [Source:MGI Symbol;Acc:MGI:1932101]	0.257806	0.00186423	0.0358064	0	0	0.0317323	0.701726	0.944552	0	0	0.284877	0.015315	0.212669	0	0	0.230735	0.0484108	0.403426	0	0	-0.0541416	0.74387	0.988005	0	0	5	90227190	90366185	-	35	3	10053	46.38
ENSMUSG00000029101	protein_coding	Rgs12	regulator of G-protein signaling 12 [Source:MGI Symbol;Acc:MGI:1918979]	-0.238686	0.00187623	0.035997	0	0	-0.117517	0.125814	0.612095	0	0	-0.233907	0.0303671	0.296392	0	0	-0.243465	0.0256501	0.30243	0	0	-0.00955803	0.950339	0.999989	0	0	5	34949445	35039644	+	22	15	7910	53.44
ENSMUSG00000081743	pseudogene	Gm4911	predicted pseudogene 4911 [Source:MGI Symbol;Acc:MGI:3643139]	1.43373	0.00188057	0.0360404	0	1	-0.141236	0.773238	0.962671	0	0	1.50961	0.0210936	0.250867	0	0	1.35785	0.036529	0.353154	0	0	-0.151756	0.878325	0.996045	0	0	X	92079772	92080794	-	1	2	1023	48.09
ENSMUSG00000087623	processed_transcript	Gm12404	predicted gene 12404 [Source:MGI Symbol;Acc:MGI:3649601]	0.585697	0.00188852	0.0361528	0	0	-0.208089	0.270813	0.766836	0	0	0.206415	0.428945	0.806664	0	0	0.964978	0.000380962	0.0251232	0	0	0.758564	0.0447437	0.745222	0	0	4	41520694	41525823	+	4	1	1661	49.43
ENSMUSG00000048516	protein_coding	Adam26a	a disintegrin and metallopeptidase domain 26A (testase 3) [Source:MGI Symbol;Acc:MGI:105985]	-0.279575	0.0019004	0.0362602	0	0	-0.333539	0.00021217	0.033152	0	0	-0.0502052	0.690729	0.922478	0	0	-0.508945	7.47827e-05	0.0074116	0	0	-0.45874	0.0108332	0.579807	0	0	8	43568278	43576707	-	2	1	2489	40.1
ENSMUSG00000051936	protein_coding	Prss58	protease, serine 58 [Source:MGI Symbol;Acc:MGI:3608323]	0.279617	0.00190059	0.0362602	0	0	0.064206	0.475662	0.878955	0	0	0.311628	0.0147561	0.207736	0	0	0.247607	0.0509914	0.414449	0	0	-0.064021	0.722115	0.987452	0	0	6	40895262	40900387	-	6	1	987	46.2
ENSMUSG00000027547	protein_coding	Sall4	sal-like 4 (Drosophila) [Source:MGI Symbol;Acc:MGI:2139360]	-1.36188	0.00190108	0.0362602	0	-1	-0.0813866	0.856905	0.98007	0	0	-1.56435	0.0119295	0.183789	0	0	-1.1594	0.0606572	0.443711	0	0	0.404946	0.649677	0.987452	0	0	2	168748332	168767943	-	7	7	5536	53.83
ENSMUSG00000060268	protein_coding	Gm1661	predicted gene 1661 [Source:MGI Symbol;Acc:MGI:2686507]	-0.222351	0.00190281	0.0362602	0	0	-0.0984718	0.169059	0.671283	0	0	-0.172038	0.0883335	0.468893	0	0	-0.272664	0.00727986	0.156458	0	0	-0.100626	0.482247	0.97789	0	0	4	117213333	117252125	-	13	3	2463	54.73
ENSMUSG00000039782	protein_coding	Cpeb2	cytoplasmic polyadenylation element binding protein 2 [Source:MGI Symbol;Acc:MGI:2442640]	0.214144	0.00190458	0.0362602	0	0	-0.0749376	0.277142	0.772087	0	0	0.288193	0.00313129	0.0903646	0	0	0.140094	0.150972	0.636211	0	0	-0.148099	0.282873	0.948065	0	0	5	43233463	43289724	+	13	5	7122	46.39
ENSMUSG00000033365	protein_coding	Ipo13	importin 13 [Source:MGI Symbol;Acc:MGI:2385205]	0.225372	0.00191001	0.0363237	0	0	-0.0237081	0.744009	0.955868	0	0	0.284616	0.00563012	0.124827	0	0	0.166127	0.105307	0.552296	0	0	-0.118489	0.414481	0.974524	0	0	4	117894486	117914999	-	21	6	4207	57.26
ENSMUSG00000028333	protein_coding	Anp32b	acidic (leucine-rich) nuclear phosphoprotein 32 family, member B [Source:MGI Symbol;Acc:MGI:1914878]	-0.423891	0.001922	0.0365117	0	0	-0.0888738	0.515947	0.892942	0	0	-0.624154	0.00114854	0.0506878	0	0	-0.223627	0.250128	0.734794	0	0	0.400527	0.143066	0.887076	0	0	4	46450902	46472657	+	7	1	1716	51.81
ENSMUSG00000025505	protein_coding	Tmem80	transmembrane protein 80 [Source:MGI Symbol;Acc:MGI:1918698]	0.421072	0.00192766	0.0365729	0	0	0.0118678	0.930737	0.99226	0	0	0.178308	0.352904	0.761173	0	0	0.663837	0.000542433	0.0319822	0	0	0.48553	0.0742042	0.80429	0	0	7	141327739	141337156	+	4	9	3178	51.7
ENSMUSG00000040451	protein_coding	Sgms1	sphingomyelin synthase 1 [Source:MGI Symbol;Acc:MGI:2444110]	0.240722	0.00192944	0.0365729	0	0	-0.0351278	0.650746	0.928318	0	0	0.330612	0.00262369	0.0838036	0	0	0.150833	0.16915	0.659564	0	0	-0.179779	0.246689	0.938137	0	0	19	32122727	32389714	-	22	14	10299	46.87
ENSMUSG00000028729	protein_coding	Ebna1bp2	EBNA1 binding protein 2 [Source:MGI Symbol;Acc:MGI:1916322]	0.248696	0.001932	0.0365815	0	0	-0.0361474	0.652234	0.928795	0	0	0.0131585	0.907602	0.983255	0	0	0.484233	1.98385e-05	0.00264676	0	0	0.471074	0.00332323	0.457445	0	0	4	118620799	118627776	+	8	5	3553	48.49
ENSMUSG00000050663	protein_coding	Trhde	TRH-degrading enzyme [Source:MGI Symbol;Acc:MGI:2384311]	-0.782019	0.00193696	0.0366199	0	0	0.71181	0.00482407	0.163097	0	0	-1.21088	0.00181779	0.0670157	0	0	-0.353162	0.270884	0.751625	0	0	0.857714	0.0909598	0.836483	0	0	10	114398823	114802307	-	19	3	8065	43.62
ENSMUSG00000028370	protein_coding	Pappa	pregnancy-associated plasma protein A [Source:MGI Symbol;Acc:MGI:97479]	0.314249	0.00193845	0.0366199	0	0	0.115572	0.254257	0.754136	0	0	0.342126	0.0177149	0.23084	0	0	0.286371	0.0444635	0.389031	0	0	-0.055755	0.783283	0.994214	0	0	4	65124174	65357509	+	22	1	11027	46.07
ENSMUSG00000074305	protein_coding	C230081A13Rik	RIKEN cDNA C230081A13 gene [Source:MGI Symbol;Acc:MGI:2442366]	0.433128	0.00194036	0.0366199	0	0	0.205275	0.142145	0.635127	0	0	0.306007	0.127045	0.532961	0	0	0.560249	0.00401169	0.113389	0	0	0.254242	0.363536	0.965363	0	0	9	56201131	56418050	-	7	1	10977	48.67
ENSMUSG00000061759	protein_coding	1700052N19Rik	RIKEN cDNA 1700052N19 gene [Source:MGI Symbol;Acc:MGI:1920669]	-0.229567	0.00194425	0.0366534	0	0	-0.0863296	0.24386	0.74847	0	0	-0.285629	0.00630676	0.131947	0	0	-0.173505	0.0983808	0.540736	0	0	0.112125	0.449165	0.976846	0	0	10	4432467	4455141	+	6	7	8243	45.49
ENSMUSG00000018378	protein_coding	Cuedc1	CUE domain containing 1 [Source:MGI Symbol;Acc:MGI:2144281]	1.07589	0.00195346	0.0367869	0	1	0.219002	0.530756	0.895561	0	0	1.28416	0.0102548	0.168746	0	0	0.867623	0.0716411	0.474434	0	0	-0.416537	0.550826	0.985025	0	0	11	88098058	88194140	+	16	7	5779	59.84
ENSMUSG00000038563	protein_coding	Eftud1	elongation factor Tu GTP binding domain containing 1 [Source:MGI Symbol;Acc:MGI:2141969]	0.272924	0.00195774	0.0368276	0	0	-0.0348538	0.692379	0.942814	0	0	0.342532	0.00603228	0.128373	0	0	0.203317	0.102623	0.548488	0	0	-0.139215	0.429459	0.974905	0	0	7	82648614	82777852	+	21	5	4398	47.29
ENSMUSG00000038323	protein_coding	1700066M21Rik	RIKEN cDNA 1700066M21 gene [Source:MGI Symbol;Acc:MGI:1920717]	-0.237743	0.00197049	0.0370273	0	0	0.0312948	0.683742	0.940811	0	0	-0.38685	0.000382716	0.0261332	0	0	-0.0886357	0.413444	0.83748	0	0	0.298215	0.0522916	0.75408	0	0	1	57377620	57385423	+	2	1	3008	40.56
ENSMUSG00000069805	protein_coding	Fbp1	fructose bisphosphatase 1 [Source:MGI Symbol;Acc:MGI:95492]	-0.223758	0.00197758	0.0371203	0	0	-0.0827259	0.252563	0.75397	0	0	-0.201682	0.0485636	0.363682	0	0	-0.245835	0.016288	0.242696	0	0	-0.0441535	0.760097	0.990552	0	0	13	62864753	62888282	-	7	3	1702	52.29
ENSMUSG00000045466	protein_coding	Zfp956	zinc finger protein 956 [Source:MGI Symbol;Acc:MGI:2141515]	-0.214574	0.00198096	0.0371435	0	0	0.156929	0.0236775	0.335943	0	0	-0.323091	0.00108119	0.0486152	0	0	-0.106057	0.27605	0.753888	0	0	0.217034	0.117709	0.870218	0	0	6	47953390	47965300	+	5	3	2968	53.61
ENSMUSG00000091311	protein_coding	Spata31d1b	spermatogenesis associated 31 subfamily D, member 1B [Source:MGI Symbol;Acc:MGI:3646080]	0.221983	0.00199201	0.0373105	0	0	0.00183061	0.979656	0.998798	0	0	0.186312	0.0666275	0.412857	0	0	0.257654	0.0111521	0.196487	0	0	0.0713424	0.619238	0.987452	0	0	13	59712284	59719289	+	4	1	4281	54.45
ENSMUSG00000047044	protein_coding	D030056L22Rik	RIKEN cDNA D030056L22 gene [Source:MGI Symbol;Acc:MGI:3583960]	-0.237886	0.00199573	0.0373225	0	0	0.0501101	0.514906	0.892942	0	0	-0.348209	0.00143618	0.0578193	0	0	-0.127562	0.239483	0.726124	0	0	0.220647	0.151672	0.891975	0	0	19	18713193	18718428	+	2	2	1677	49.08
ENSMUSG00000048271	protein_coding	Rbm33	RNA binding motif protein 33 [Source:MGI Symbol;Acc:MGI:1919670]	0.262996	0.00199696	0.0373225	0	0	0.0506419	0.551813	0.901857	0	0	0.162786	0.177931	0.604368	0	0	0.363206	0.00243987	0.0854892	0	0	0.200421	0.238994	0.937595	0	0	5	28317121	28419244	+	19	6	10592	48.94
ENSMUSG00000086142	pseudogene	Smek3-ps	SMEK homolog 3, suppressor of mek1 (Dictyostelium), pseudogene [Source:MGI Symbol;Acc:MGI:3646205]	-0.479876	0.00200692	0.0374683	0	0	-0.054692	0.725207	0.951743	0	0	-0.304056	0.16086	0.578656	0	0	-0.655697	0.00317603	0.0983663	0	0	-0.351641	0.258547	0.943838	0	0	X	88729828	88732272	+	1	2	2445	33.82
ENSMUSG00000021832	protein_coding	Psmc6	proteasome (prosome, macropain) 26S subunit, ATPase, 6 [Source:MGI Symbol;Acc:MGI:1914339]	0.277705	0.002015	0.0375786	0	0	-0.0501141	0.57726	0.908616	0	0	0.30632	0.0158793	0.216686	0	0	0.24909	0.0504623	0.412118	0	0	-0.0572301	0.750282	0.988005	0	0	14	45329824	45349071	+	14	1	1564	39
ENSMUSG00000027710	protein_coding	Acad9	acyl-Coenzyme A dehydrogenase family, member 9 [Source:MGI Symbol;Acc:MGI:1914272]	-0.539115	0.00202293	0.037686	0	0	0.17558	0.315344	0.7963	0	0	-0.612348	0.01407	0.202515	0	0	-0.465883	0.056811	0.432732	0	0	0.146465	0.675202	0.987452	0	0	3	36065979	36094944	+	16	8	8323	47.34
ENSMUSG00000042097	protein_coding	Zfp239	zinc finger protein 239 [Source:MGI Symbol;Acc:MGI:1306812]	0.408504	0.00202561	0.0376954	0	0	0.0346484	0.793458	0.96831	0	0	0.702133	0.00019224	0.0160299	0	0	0.114875	0.536393	0.893738	0	0	-0.587258	0.0265732	0.687888	0	0	6	117862100	117873291	+	7	7	4364	45.85
ENSMUSG00000034918	protein_coding	Cdhr2	cadherin-related family member 2 [Source:MGI Symbol;Acc:MGI:2687323]	-1.00744	0.00203832	0.0378913	0	-1	0.0272932	0.936303	0.99288	0	0	-0.707287	0.126807	0.532961	0	0	-1.30758	0.00435995	0.118339	0	0	-0.600297	0.362041	0.965363	0	0	13	54701461	54736662	+	32	1	4129	54.2
ENSMUSG00000021645	protein_coding	Smn1	survival motor neuron 1 [Source:MGI Symbol;Acc:MGI:109257]	0.492014	0.0020456	0.0379859	0	0	-0.0944905	0.554959	0.902082	0	0	0.275777	0.215601	0.646727	0	0	0.70825	0.00193154	0.0726696	0	0	0.432473	0.176888	0.909846	0	0	13	100124852	100137690	+	10	9	2592	47.72
ENSMUSG00000020650	protein_coding	Bcap29	B cell receptor associated protein 29 [Source:MGI Symbol;Acc:MGI:101917]	-0.20957	0.00205846	0.0381838	0	0	0.0989376	0.145604	0.639126	0	0	-0.214359	0.0260906	0.278643	0	0	-0.204781	0.0329152	0.338401	0	0	0.00957772	0.943838	0.999989	0	0	12	31595354	31634658	-	8	2	2008	41.28
ENSMUSG00000017720	protein_coding	Trp53tg5	transformation related protein 53 target 5 [Source:MGI Symbol;Acc:MGI:1920853]	0.283816	0.00206198	0.0382084	0	0	-0.0643608	0.484537	0.882594	0	0	0.273488	0.0357295	0.320764	0	0	0.294143	0.0239847	0.293365	0	0	0.0206545	0.910684	0.999551	0	0	2	164470301	164473724	-	5	1	934	47.86
ENSMUSG00000027344	protein_coding	Fsip1	fibrous sheath-interacting protein 1 [Source:MGI Symbol;Acc:MGI:1918563]	-0.253137	0.00206879	0.0382898	0	0	-0.117621	0.152308	0.647723	0	0	-0.162266	0.160574	0.578656	0	0	-0.344009	0.00322747	0.0994267	0	0	-0.181743	0.268761	0.947993	0	0	2	118204888	118256966	-	12	2	1975	45.97
ENSMUSG00000030877	protein_coding	4933427G17Rik	RIKEN cDNA 4933427G17 gene [Source:MGI Symbol;Acc:MGI:1921716]	0.245296	0.00207291	0.0382898	0	0	-0.129512	0.10387	0.572911	0	0	0.456653	4.99572e-05	0.00637101	0	0	0.0339384	0.763428	0.953479	0	0	-0.422715	0.0079596	0.537164	0	0	7	120982509	121014787	+	9	4	1909	47.62
ENSMUSG00000064080	protein_coding	Fbln2	fibulin 2 [Source:MGI Symbol;Acc:MGI:95488]	0.857053	0.002073	0.0382898	0	0	1.30226	2.84991e-06	0.00148678	1	1	1.11111	0.00829744	0.150534	0	0	0.602998	0.0975839	0.538433	0	0	-0.50811	0.360094	0.964953	0	0	6	91212455	91272540	+	20	8	5876	56.64
ENSMUSG00000056267	protein_coding	Cep70	centrosomal protein 70 [Source:MGI Symbol;Acc:MGI:1915371]	-0.255791	0.00207863	0.0383529	0	0	0.0475975	0.566697	0.906601	0	0	-0.414895	0.000429838	0.0279218	0	0	-0.096686	0.409241	0.836	0	0	0.318209	0.055496	0.756659	0	0	9	99243442	99300401	+	18	1	2603	40.3
ENSMUSG00000079429	protein_coding	Mroh2a	maestro heat-like repeat family member 2A [Source:MGI Symbol;Acc:MGI:3705228]	-0.241736	0.0020823	0.0383798	0	0	-0.0168548	0.829982	0.975138	0	0	-0.184648	0.0965006	0.483633	0	0	-0.298824	0.00711463	0.155004	0	0	-0.114175	0.46707	0.976846	0	0	1	88226986	88262289	+	43	5	8492	52.52
ENSMUSG00000070388	protein_coding	Fbxo39	F-box protein 39 [Source:MGI Symbol;Acc:MGI:3505735]	0.307063	0.00208658	0.0384179	0	0	-0.0665275	0.504629	0.889464	0	0	0.337587	0.0167356	0.222765	0	0	0.27654	0.0500057	0.411077	0	0	-0.0610473	0.759503	0.990374	0	0	11	72314444	72319416	+	4	1	1708	52.69
ENSMUSG00000070529	protein_coding	Wfdc10	WAP four-disulfide core domain 10 [Source:MGI Symbol;Acc:MGI:3616889]	-0.483433	0.00210258	0.0386713	0	0	0.207498	0.187164	0.692887	0	0	-0.378009	0.0936906	0.478572	0	0	-0.588857	0.0071738	0.155334	0	0	-0.210848	0.502964	0.97789	0	0	2	164656046	164657368	+	2	1	459	52.94
ENSMUSG00000014426	protein_coding	Map3k4	mitogen-activated protein kinase kinase kinase 4 [Source:MGI Symbol;Acc:MGI:1346875]	-0.421711	0.00210714	0.0387142	0	0	-0.0028372	0.983532	0.998798	0	0	-0.483982	0.0124563	0.189013	0	0	-0.359439	0.0642734	0.452798	0	0	0.124543	0.649928	0.987452	0	0	17	12227621	12318660	-	27	1	5305	53.89
ENSMUSG00000035420	protein_coding	Fam170a	family with sequence similarity 170, member A [Source:MGI Symbol;Acc:MGI:2684939]	-0.212959	0.00211484	0.0388146	0	0	0.00787071	0.909547	0.989485	0	0	-0.227416	0.0206689	0.247935	0	0	-0.198502	0.0421603	0.381245	0	0	0.0289138	0.834702	0.995117	0	0	18	50278369	50283019	+	4	1	1342	49.7
ENSMUSG00000047757	protein_coding	Fancb	Fanconi anemia, complementation group B [Source:MGI Symbol;Acc:MGI:2448558]	1.68514	0.00212264	0.0389166	0	1	0.666049	0.243387	0.74847	0	0	1.34495	0.115319	0.518025	0	0	2.02533	0.00292804	0.0941965	0	0	0.680386	0.568731	0.986331	0	0	X	164980592	164997272	+	9	3	2983	41.23
ENSMUSG00000072487	protein_coding	Mroh5	maestro heat-like repeat family member 5 [Source:MGI Symbol;Acc:MGI:2685474]	0.313327	0.00212906	0.038993	0	0	-0.377906	0.000211949	0.033152	0	0	0.528935	0.000198507	0.0164732	0	0	0.0977192	0.504365	0.883123	0	0	-0.431216	0.0345322	0.718677	0	0	15	73761410	73839699	-	28	5	7497	52.62
ENSMUSG00000019230	protein_coding	Lhx9	LIM homeobox protein 9 [Source:MGI Symbol;Acc:MGI:1316721]	0.847402	0.00215283	0.0393869	0	0	0.178483	0.523622	0.893494	0	0	0.486171	0.21966	0.651311	0	0	1.20863	0.00164242	0.0665564	0	0	0.72246	0.19537	0.918292	0	0	1	138825186	138848576	-	9	5	6809	40.52
ENSMUSG00000033326	protein_coding	Kdm4a	lysine (K)-specific demethylase 4A [Source:MGI Symbol;Acc:MGI:2446210]	0.354724	0.00216641	0.0395934	0	0	0.106015	0.359565	0.822869	0	0	0.503606	0.002319	0.0770293	0	0	0.205843	0.2033	0.694103	0	0	-0.297763	0.198209	0.919837	0	0	4	118136957	118180043	-	24	6	5782	53.56
ENSMUSG00000030739	protein_coding	Myh14	myosin, heavy polypeptide 14 [Source:MGI Symbol;Acc:MGI:1919210]	0.856092	0.00217644	0.039734	0	0	0.172931	0.536512	0.897579	0	0	1.09951	0.00600836	0.128021	0	0	0.612671	0.115658	0.57557	0	0	-0.486842	0.384587	0.968872	0	0	7	44605803	44670843	-	47	8	7273	60.53
ENSMUSG00000064341	protein_coding	mt-Nd1	mitochondrially encoded NADH dehydrogenase 1 [Source:MGI Symbol;Acc:MGI:101787]	0.21044	0.00217868	0.039734	0	0	0.00487423	0.943389	0.994032	0	0	0.25724	0.00813089	0.14994	0	0	0.16364	0.0916694	0.528635	0	0	-0.0936006	0.495378	0.97789	0	0	MT	2751	3707	+	1	1	957	37.62
ENSMUSG00000030982	protein_coding	9030624J02Rik	RIKEN cDNA 9030624J02 gene [Source:MGI Symbol;Acc:MGI:1918767]	-0.298119	0.00218359	0.039777	0	0	0.0334775	0.730806	0.95255	0	0	-0.456693	0.00092851	0.0442072	0	0	-0.139545	0.309328	0.781821	0	0	0.317147	0.103219	0.859696	0	0	7	118740226	118842966	+	36	14	8969	49.14
ENSMUSG00000035031	protein_coding	C8a	complement component 8, alpha polypeptide [Source:MGI Symbol;Acc:MGI:2668347]	1.67549	0.00218565	0.039777	0	1	-0.459827	0.421649	0.854332	0	0	1.61459	0.0246412	0.270492	0	0	1.7364	0.0352815	0.346984	0	0	0.121814	0.904758	0.998883	0	0	4	104815679	104876398	-	11	4	3636	46.62
ENSMUSG00000043644	protein_coding	0610009L18Rik	RIKEN cDNA 0610009L18 gene [Source:MGI Symbol;Acc:MGI:1914088]	0.246424	0.0021893	0.039777	0	0	0.0897877	0.264449	0.761121	0	0	0.176174	0.124126	0.529997	0	0	0.316674	0.00505565	0.129021	0	0	0.1405	0.382619	0.968872	0	0	11	120348678	120351190	+	2	1	619	60.26
ENSMUSG00000081965	pseudogene	Gm11620	predicted gene 11620 [Source:MGI Symbol;Acc:MGI:3650770]	1.32157	0.00219115	0.039777	0	1	-0.0035117	0.994445	0.999994	0	0	1.40453	0.0211686	0.251253	0	0	1.23861	0.0425455	0.382115	0	0	-0.165925	0.851471	0.995117	0	0	11	105164776	105166620	-	1	1	1845	61.68
ENSMUSG00000026018	protein_coding	Ica1l	islet cell autoantigen 1-like [Source:MGI Symbol;Acc:MGI:1917625]	-0.213589	0.00219353	0.039777	0	0	0.0856404	0.219361	0.727874	0	0	-0.272484	0.00593175	0.127516	0	0	-0.154695	0.115273	0.57451	0	0	0.117789	0.398301	0.97363	0	0	1	59989070	60043087	-	11	1	3648	46.98
ENSMUSG00000030909	protein_coding	Anks4b	ankyrin repeat and sterile alpha motif domain containing 4B [Source:MGI Symbol;Acc:MGI:1919324]	0.88471	0.0021948	0.039777	0	0	-0.2869	0.325087	0.803663	0	0	0.868844	0.0280672	0.285394	0	0	0.900575	0.0324586	0.336498	0	0	0.0317315	0.955155	0.999989	0	0	7	120173858	120183716	+	2	1	2030	47.54
ENSMUSG00000032601	protein_coding	Prkar2a	protein kinase, cAMP dependent regulatory, type II alpha [Source:MGI Symbol;Acc:MGI:108025]	0.19535	0.00219769	0.0397878	0	0	0.298443	2.91458e-06	0.00148678	0	0	0.109316	0.228909	0.662307	0	0	0.281384	0.0016849	0.0673339	0	0	0.172068	0.177394	0.909846	0	0	9	108692143	108749512	+	11	1	4041	50.68
ENSMUSG00000028884	protein_coding	Rpa2	replication protein A2 [Source:MGI Symbol;Acc:MGI:1339939]	-0.463344	0.00220037	0.0397947	0	0	-0.173597	0.251799	0.753751	0	0	-0.612021	0.00371887	0.0977275	0	0	-0.314667	0.147107	0.630285	0	0	0.297355	0.326478	0.957579	0	0	4	132768332	132778752	+	9	6	2993	50.79
ENSMUSG00000041040	protein_coding	Fam117b	family with sequence similarity 117, member B [Source:MGI Symbol;Acc:MGI:1920000]	0.217085	0.00221371	0.0399943	0	0	-0.0628236	0.375859	0.830405	0	0	0.160772	0.108615	0.504951	0	0	0.273397	0.00649771	0.149465	0	0	0.112625	0.427324	0.974905	0	0	1	59913006	59985346	+	9	2	5690	47.45
ENSMUSG00000037466	protein_coding	4930427A07Rik	RIKEN cDNA 4930427A07 gene [Source:MGI Symbol;Acc:MGI:2144738]	-0.513608	0.00221918	0.0400515	0	0	0.0561752	0.738255	0.954978	0	0	-0.669163	0.00486499	0.114089	0	0	-0.358052	0.131214	0.603204	0	0	0.311111	0.355205	0.961604	0	0	12	113156421	113165456	+	8	1	3353	56.64
ENSMUSG00000041426	protein_coding	Hibch	3-hydroxyisobutyryl-Coenzyme A hydrolase [Source:MGI Symbol;Acc:MGI:1923792]	-0.532201	0.00223926	0.0403334	0	0	-0.216412	0.215596	0.723329	0	0	-0.356476	0.131187	0.54007	0	0	-0.707927	0.00561093	0.13705	0	0	-0.351451	0.314729	0.956134	0	0	1	52845013	52920986	+	16	6	2426	41.8
ENSMUSG00000049643	protein_coding	2310022A10Rik	RIKEN cDNA 2310022A10 gene [Source:MGI Symbol;Acc:MGI:1913617]	-0.45267	0.00223945	0.0403334	0	0	-0.315999	0.032977	0.376121	0	0	-0.294293	0.144876	0.557702	0	0	-0.611046	0.00478958	0.125562	0	0	-0.316754	0.285428	0.948065	0	0	7	27553295	27582094	+	10	1	2634	56.91
ENSMUSG00000019820	protein_coding	Utrn	utrophin [Source:MGI Symbol;Acc:MGI:104631]	0.241741	0.0022505	0.0404903	0	0	0.211965	0.00739237	0.197251	0	0	0.312719	0.00583766	0.12656	0	0	0.170763	0.12174	0.584727	0	0	-0.141956	0.369749	0.968561	0	0	10	12382188	12861735	-	74	1	12382	47.87
ENSMUSG00000044581	protein_coding	4932415D10Rik	RIKEN cDNA 4932415D10 gene [Source:MGI Symbol;Acc:MGI:3045298]	0.22259	0.00226616	0.0406776	0	0	-0.172926	0.0176917	0.294478	0	0	0.369325	0.000334108	0.0239453	0	0	0.075856	0.462717	0.860741	0	0	-0.293469	0.0441293	0.743936	0	0	10	82282116	82285278	-	1	1	3163	45.78
ENSMUSG00000028741	protein_coding	Mrto4	MRT4, mRNA turnover 4, homolog (S. cerevisiae) [Source:MGI Symbol;Acc:MGI:1917152]	-0.407175	0.00226676	0.0406776	0	0	-0.252104	0.0587822	0.469435	0	0	-0.350884	0.0577164	0.393024	0	0	-0.463466	0.0159337	0.240807	0	0	-0.112582	0.672972	0.987452	0	0	4	139347435	139352576	-	8	7	2611	53.77
ENSMUSG00000023938	protein_coding	Aars2	alanyl-tRNA synthetase 2, mitochondrial (putative) [Source:MGI Symbol;Acc:MGI:2681839]	-0.277163	0.00226801	0.0406776	0	0	0.108392	0.232539	0.739759	0	0	-0.291232	0.0241957	0.267976	0	0	-0.263094	0.0392066	0.367087	0	0	0.0281375	0.876831	0.995968	0	0	17	45506841	45520842	+	22	1	3348	60.01
ENSMUSG00000055053	protein_coding	Nfic	nuclear factor I/C [Source:MGI Symbol;Acc:MGI:109591]	0.630345	0.00227029	0.0406776	0	0	0.210196	0.311132	0.794154	0	0	0.721525	0.0153919	0.213395	0	0	0.539166	0.0594627	0.440547	0	0	-0.182359	0.660082	0.987452	0	0	10	81396186	81431005	-	11	6	6534	58.34
ENSMUSG00000066196	protein_coding	Spag8	sperm associated antigen 8 [Source:MGI Symbol;Acc:MGI:3056295]	-0.258515	0.00227775	0.0407691	0	0	-0.137489	0.104578	0.574383	0	0	-0.238857	0.0452843	0.350806	0	0	-0.278173	0.0207734	0.2722	0	0	-0.0393161	0.816455	0.995117	0	0	4	43651335	43653594	-	7	3	1662	55.42
ENSMUSG00000031967	protein_coding	Afg3l1	AFG3(ATPase family gene 3)-like 1 (yeast) [Source:MGI Symbol;Acc:MGI:1928277]	0.234366	0.00229044	0.0409541	0	0	0.0521746	0.497164	0.886907	0	0	0.262617	0.0162476	0.219438	0	0	0.206116	0.0565155	0.432223	0	0	-0.0565009	0.713145	0.987452	0	0	8	123477903	123503916	+	17	6	4757	52.85
ENSMUSG00000020544	protein_coding	Cox11	cytochrome c oxidase assembly protein 11 [Source:MGI Symbol;Acc:MGI:1917052]	-0.396705	0.00229766	0.0410407	0	0	0.0832703	0.522328	0.893377	0	0	-0.546949	0.00307314	0.0892805	0	0	-0.246462	0.178668	0.669277	0	0	0.300487	0.248413	0.938137	0	0	11	90638173	90644931	+	4	2	1423	48.21
ENSMUSG00000030835	protein_coding	Nomo1	nodal modulator 1 [Source:MGI Symbol;Acc:MGI:2385850]	0.340683	0.00231066	0.0412305	0	0	-0.0229589	0.837187	0.976069	0	0	0.415708	0.00862283	0.154021	0	0	0.265659	0.0926493	0.528953	0	0	-0.150049	0.501884	0.97789	0	0	7	46033698	46084212	+	31	5	5936	54.67
ENSMUSG00000002032	protein_coding	Tmem25	transmembrane protein 25 [Source:MGI Symbol;Acc:MGI:1918937]	-0.923016	0.00231786	0.0412858	0	0	-0.511234	0.0928889	0.549915	0	0	-1.30882	0.00142773	0.0578193	0	0	-0.537211	0.227306	0.712623	0	0	0.771611	0.206137	0.922742	0	0	9	44793776	44799307	-	8	3	2902	56.03
ENSMUSG00000052921	protein_coding	Arhgef15	Rho guanine nucleotide exchange factor (GEF) 15 [Source:MGI Symbol;Acc:MGI:3045246]	0.67979	0.00231852	0.0412858	0	0	-0.376443	0.0929279	0.549915	0	0	0.739027	0.0155106	0.214165	0	0	0.620553	0.0565199	0.432223	0	0	-0.118474	0.792714	0.995117	0	0	11	68943155	68957480	-	16	6	6483	53
ENSMUSG00000086788	lincRNA	1700029M20Rik	RIKEN cDNA 1700029M20 gene [Source:MGI Symbol;Acc:MGI:1913597]	-0.244272	0.00232645	0.0413846	0	0	-0.0459428	0.566675	0.906601	0	0	-0.348602	0.00213982	0.0734913	0	0	-0.139942	0.217046	0.703253	0	0	0.20866	0.193248	0.916956	0	0	4	135626655	135630198	+	3	4	3024	50.33
ENSMUSG00000060224	protein_coding	Pyroxd2	pyridine nucleotide-disulphide oxidoreductase domain 2 [Source:MGI Symbol;Acc:MGI:1921830]	0.911633	0.00233146	0.0414311	0	0	0.190335	0.525939	0.893984	0	0	1.24581	0.00385386	0.100362	0	0	0.577455	0.16411	0.652677	0	0	-0.668355	0.265907	0.947095	0	0	19	42725858	42752775	-	16	1	3119	54.47
ENSMUSG00000016179	protein_coding	Camk1g	calcium/calmodulin-dependent protein kinase I gamma [Source:MGI Symbol;Acc:MGI:2388073]	0.760781	0.00233562	0.0414312	0	0	0.455018	0.0697127	0.498093	0	0	0.631246	0.0861133	0.463835	0	0	0.890316	0.008567	0.17138	0	0	0.259071	0.607694	0.987452	0	0	1	193346346	193370297	-	15	5	3134	53.19
ENSMUSG00000051043	protein_coding	Gprc5c	G protein-coupled receptor, family C, group 5, member C [Source:MGI Symbol;Acc:MGI:1917605]	-0.962363	0.0023385	0.0414312	0	0	1.15571	0.00021158	0.033152	1	1	-0.348375	0.481017	0.836013	0	0	-1.57635	3.81713e-05	0.00438439	-1	-1	-1.22798	0.0531927	0.755589	0	0	11	114851152	114872617	+	6	8	5245	56.42
ENSMUSG00000019834	protein_coding	Slc22a16	solute carrier family 22 (organic cation transporter), member 16 [Source:MGI Symbol;Acc:MGI:1918090]	-0.248658	0.00233862	0.0414312	0	0	0.0397946	0.626031	0.92268	0	0	-0.268023	0.020505	0.247888	0	0	-0.229294	0.0469494	0.396634	0	0	0.0387296	0.812546	0.995117	0	0	10	40570336	40604132	+	9	2	2416	49.17
ENSMUSG00000038369	protein_coding	Ncoa6	nuclear receptor coactivator 6 [Source:MGI Symbol;Acc:MGI:1929915]	0.247289	0.00234622	0.0415232	0	0	-0.0060599	0.940556	0.993113	0	0	0.194539	0.0907062	0.472234	0	0	0.300038	0.00901575	0.177289	0	0	0.105499	0.516356	0.980592	0	0	2	155390656	155473894	-	17	8	9744	46.51
ENSMUSG00000027376	protein_coding	Prom2	prominin 2 [Source:MGI Symbol;Acc:MGI:2138997]	-2.82177	0.00235966	0.0417186	0	-1	2.82177	0.00235966	0.117266	0	0	0.38009	0.752882	0.941794	0	0	-6.02363	3.36664e-21	5.30827e-18	-1	-1	-6.40372	0.000119582	0.0942741	-1	0	2	127526473	127541467	-	24	4	5187	54.31
ENSMUSG00000049387	protein_coding	Cox7b2	cytochrome c oxidase subunit VIIb2 [Source:MGI Symbol;Acc:MGI:1925424]	-0.215184	0.00236429	0.0417579	0	0	0.0474533	0.502513	0.888119	0	0	-0.232282	0.0205411	0.247888	0	0	-0.198086	0.0474173	0.398452	0	0	0.0341963	0.809079	0.995117	0	0	5	71442824	71548205	-	3	1	542	36.72
ENSMUSG00000038039	protein_coding	Gcc2	GRIP and coiled-coil domain containing 2 [Source:MGI Symbol;Acc:MGI:1917547]	0.27422	0.00238947	0.0421204	0	0	0.0492936	0.584966	0.91025	0	0	0.197522	0.122378	0.527586	0	0	0.350918	0.00593332	0.141357	0	0	0.153395	0.395459	0.972748	0	0	10	58255497	58305599	+	24	10	9630	40.08
ENSMUSG00000054160	protein_coding	Nkx2-4	NK2 transcription factor related, locus 4 (Drosophila) [Source:MGI Symbol;Acc:MGI:97349]	-0.660002	0.00238973	0.0421204	0	0	0.76958	0.0003922	0.0462743	0	0	-0.770756	0.016686	0.222616	0	0	-0.549249	0.0599363	0.442384	0	0	0.221507	0.609318	0.987452	0	0	2	147083316	147085445	-	2	1	1725	64.58
ENSMUSG00000019942	protein_coding	Cdk1	cyclin-dependent kinase 1 [Source:MGI Symbol;Acc:MGI:88351]	-0.239793	0.0023921	0.0421204	0	0	0.184717	0.019325	0.308915	0	0	-0.324234	0.00417775	0.105737	0	0	-0.155352	0.158371	0.646124	0	0	0.168882	0.284952	0.948065	0	0	10	69336635	69352938	-	10	7	3445	48.13
ENSMUSG00000040697	protein_coding	Dnajc16	DnaJ (Hsp40) homolog, subfamily C, member 16 [Source:MGI Symbol;Acc:MGI:2442146]	0.325818	0.00240889	0.042373	0	0	0.183229	0.088077	0.536756	0	0	0.257114	0.0957169	0.48297	0	0	0.394522	0.00823813	0.167505	0	0	0.137408	0.522638	0.980592	0	0	4	141760189	141790931	-	16	3	6510	51.92
ENSMUSG00000020100	protein_coding	Slc29a3	solute carrier family 29 (nucleoside transporters), member 3 [Source:MGI Symbol;Acc:MGI:1918529]	0.363301	0.00242047	0.0424935	0	0	0.140118	0.242582	0.747528	0	0	0.516333	0.00266089	0.0841312	0	0	0.210269	0.207427	0.698919	0	0	-0.306064	0.201833	0.922742	0	0	10	60712072	60752794	-	7	5	5834	51.44
ENSMUSG00000018999	protein_coding	Slc35b4	solute carrier family 35, member B4 [Source:MGI Symbol;Acc:MGI:1931249]	0.295208	0.00242064	0.0424935	0	0	0.126394	0.194202	0.699654	0	0	0.292977	0.0350803	0.317719	0	0	0.29744	0.0290387	0.317358	0	0	0.00446376	0.981756	0.999989	0	0	6	34153380	34177111	-	10	4	9177	46.39
ENSMUSG00000041660	protein_coding	Bbox1	butyrobetaine (gamma), 2-oxoglutarate dioxygenase 1 (gamma-butyrobetaine hydroxylase) [Source:MGI Symbol;Acc:MGI:1891372]	-0.747868	0.00242894	0.0425961	0	0	-0.566153	0.0220955	0.326426	0	0	-0.363136	0.259402	0.689008	0	0	-1.1326	0.00235891	0.0828196	0	0	-0.769466	0.120604	0.870218	0	0	2	110262697	110314560	-	8	2	4403	40.04
ENSMUSG00000080989	pseudogene	Gm14048	predicted gene 14048 [Source:MGI Symbol;Acc:MGI:3650660]	-0.290738	0.00243243	0.0426143	0	0	0.139136	0.146928	0.640689	0	0	-0.440168	0.00133525	0.0552712	0	0	-0.141308	0.29173	0.765554	0	0	0.29886	0.119315	0.870218	0	0	2	130880866	130882133	+	1	1	1268	47.71
ENSMUSG00000071172	protein_coding	Srsf3	serine/arginine-rich splicing factor 3 [Source:MGI Symbol;Acc:MGI:98285]	-0.247888	0.00243787	0.0426664	0	0	-0.133927	0.10155	0.568201	0	0	-0.268759	0.0194077	0.241468	0	0	-0.227016	0.0510376	0.414449	0	0	0.0417422	0.798626	0.995117	0	0	17	29032673	29043366	+	4	5	5109	39.66
ENSMUSG00000024286	protein_coding	Ccny	cyclin Y [Source:MGI Symbol;Acc:MGI:1915224]	-0.2296	0.00245198	0.0428701	0	0	0.0384275	0.612142	0.919178	0	0	-0.346894	0.00125434	0.0532053	0	0	-0.112306	0.29328	0.766445	0	0	0.234588	0.121742	0.870218	0	0	18	9314044	9450150	-	10	1	4017	46.38
ENSMUSG00000082195	pseudogene	Gm13034	predicted gene 13034 [Source:MGI Symbol;Acc:MGI:3650252]	0.460512	0.00247533	0.0432349	0	0	-0.0182517	0.904273	0.988927	0	0	0.089095	0.677737	0.919052	0	0	0.831928	0.000118308	0.0105227	0	0	0.742833	0.0146399	0.620493	0	0	4	146067524	146070928	+	1	2	3405	43.38
ENSMUSG00000015365	protein_coding	Mov10l1	Moloney leukemia virus 10-like 1 [Source:MGI Symbol;Acc:MGI:1891384]	-0.290179	0.00248324	0.0433127	0	0	-0.181841	0.0579388	0.467032	0	0	-0.439611	0.00112146	0.0498734	0	0	-0.140747	0.302075	0.774912	0	0	0.298864	0.119174	0.870218	0	0	15	88982909	89055152	+	27	5	4183	49.73
ENSMUSG00000028423	protein_coding	Nfx1	nuclear transcription factor, X-box binding 1 [Source:MGI Symbol;Acc:MGI:1921414]	0.252891	0.00248479	0.0433127	0	0	-0.144664	0.0835238	0.524299	0	0	0.278268	0.0177581	0.231229	0	0	0.227514	0.0560032	0.429766	0	0	-0.0507543	0.761475	0.991065	0	0	4	40970906	41025993	+	25	7	8564	46.66
ENSMUSG00000021810	protein_coding	Ecd	ecdysoneless homolog (Drosophila) [Source:MGI Symbol;Acc:MGI:1917851]	-0.229899	0.00249902	0.0435171	0	0	0.0757386	0.319228	0.799632	0	0	-0.307554	0.00443459	0.107873	0	0	-0.152244	0.154715	0.639662	0	0	0.15531	0.30714	0.954299	0	0	14	20319859	20348121	-	14	1	3125	49.34
ENSMUSG00000028480	protein_coding	Glipr2	GLI pathogenesis-related 2 [Source:MGI Symbol;Acc:MGI:1917770]	0.777226	0.00250567	0.0435267	0	0	-0.215665	0.403948	0.845328	0	0	0.452847	0.202084	0.633232	0	0	1.1016	0.00304629	0.0952154	0	0	0.648757	0.209831	0.927111	0	0	4	43957401	43979118	+	5	2	2320	52.03
ENSMUSG00000081999	pseudogene	Gm13461	predicted gene 13461 [Source:MGI Symbol;Acc:MGI:3650103]	-0.231582	0.00250602	0.0435267	0	0	-0.0248469	0.745635	0.955868	0	0	-0.228038	0.03545	0.319805	0	0	-0.235126	0.0298943	0.322442	0	0	-0.00708767	0.963096	0.999989	0	0	2	41987473	41988829	-	2	1	662	49.7
ENSMUSG00000005986	protein_coding	Ankrd13d	ankyrin repeat domain 13 family, member D [Source:MGI Symbol;Acc:MGI:1915673]	-1.20325	0.00250848	0.0435267	0	-1	0.122316	0.761608	0.959228	0	0	-1.22522	0.0318757	0.303765	0	0	-1.18127	0.0332858	0.340395	0	0	0.0439509	0.954983	0.999989	0	0	19	4270180	4283137	-	16	7	2460	56.5
ENSMUSG00000021595	protein_coding	Nsun2	NOL1/NOP2/Sun domain family member 2 [Source:MGI Symbol;Acc:MGI:107252]	-0.20114	0.00250961	0.0435267	0	0	-0.0302219	0.649668	0.928318	0	0	-0.225433	0.0166697	0.222616	0	0	-0.176848	0.0601323	0.442384	0	0	0.0485857	0.715028	0.987452	0	0	13	69533746	69635780	+	22	8	5737	49.92
ENSMUSG00000035364	protein_coding	4930524J08Rik	RIKEN cDNA 4930524J08 gene [Source:MGI Symbol;Acc:MGI:1922379]	0.706854	0.00252361	0.0437257	0	0	-0.090368	0.70027	0.944117	0	0	0.316721	0.330464	0.747077	0	0	1.09699	0.00108405	0.0517955	0	0	0.780266	0.0976174	0.845774	0	0	5	99979061	99979663	+	1	1	603	62.35
ENSMUSG00000086841	processed_transcript	2410006H16Rik	RIKEN cDNA 2410006H16 gene [Source:MGI Symbol;Acc:MGI:1916471]	0.357833	0.00255468	0.0441923	0	0	0.17038	0.151308	0.646966	0	0	0.241462	0.157644	0.573825	0	0	0.474204	0.00395311	0.112768	0	0	0.232742	0.327247	0.957614	0	0	11	62602877	62604807	+	5	1	462	53.68
ENSMUSG00000021549	protein_coding	Rasa1	RAS p21 protein activator 1 [Source:MGI Symbol;Acc:MGI:97860]	-0.217773	0.00255563	0.0441923	0	0	0.109576	0.128993	0.617854	0	0	-0.271027	0.00818642	0.150034	0	0	-0.164519	0.105691	0.553225	0	0	0.106508	0.460618	0.976846	0	0	13	85214780	85289029	-	25	9	7296	37.17
ENSMUSG00000021696	protein_coding	Elovl7	ELOVL family member 7, elongation of long chain fatty acids (yeast) [Source:MGI Symbol;Acc:MGI:1921809]	-1.44906	0.00256757	0.0443546	0	-1	-1.07092	0.0280784	0.355373	0	0	-1.04691	0.0846005	0.459734	0	0	-1.85121	0.0129035	0.214491	0	0	-0.804296	0.404711	0.974524	0	0	13	108214404	108287105	+	8	1	5435	41.38
ENSMUSG00000079553	protein_coding	Kifc1	kinesin family member C1 [Source:MGI Symbol;Acc:MGI:109596]	-0.600458	0.00257022	0.0443562	0	0	0.0376662	0.850149	0.978379	0	0	-0.747564	0.00814093	0.14994	0	0	-0.453352	0.106418	0.553839	0	0	0.294213	0.461526	0.976846	0	0	17	33875666	33890661	-	10	7	3407	56.21
ENSMUSG00000030084	protein_coding	Plxna1	plexin A1 [Source:MGI Symbol;Acc:MGI:107685]	0.282592	0.00257566	0.0444058	0	0	-0.0193426	0.836526	0.976069	0	0	0.367533	0.00563328	0.124827	0	0	0.197651	0.135501	0.608966	0	0	-0.169882	0.364837	0.965496	0	0	6	89316316	89362613	-	32	2	9025	57.26
ENSMUSG00000069302	protein_coding	Hist1h2ah	histone cluster 1, H2ah [Source:MGI Symbol;Acc:MGI:2448295]	-1.65009	0.00259099	0.0445756	0	-1	-0.0170922	0.993978	0.999994	0	0	-2.49341	0.00127381	0.053611	0	0	-0.80676	0.292366	0.765805	0	0	1.68665	0.131568	0.882414	0	0	13	22035113	22035643	-	1	1	531	62.52
ENSMUSG00000053898	protein_coding	Ech1	enoyl coenzyme A hydratase 1, peroxisomal [Source:MGI Symbol;Acc:MGI:1858208]	-0.231367	0.00259253	0.0445756	0	0	-0.142237	0.064063	0.485319	0	0	-0.153494	0.153551	0.568935	0	0	-0.30924	0.00480498	0.125562	0	0	-0.155746	0.310674	0.954299	0	0	7	28825217	28832247	+	7	7	2284	54.73
ENSMUSG00000056763	protein_coding	Cspp1	centrosome and spindle pole associated protein 1 [Source:MGI Symbol;Acc:MGI:2681832]	0.21277	0.0025971	0.0445756	0	0	-0.0341174	0.629073	0.922917	0	0	0.165502	0.0974393	0.484949	0	0	0.260037	0.00928495	0.181089	0	0	0.0945355	0.503363	0.97789	0	0	1	10038218	10136768	+	33	15	9876	40.29
ENSMUSG00000046006	protein_coding	Gapt	Grb2-binding adaptor, transmembrane [Source:MGI Symbol;Acc:MGI:3608341]	1.86892	0.00259715	0.0445756	0	1	-0.571433	0.371187	0.82726	0	0	0.883868	0.269226	0.696518	0	0	2.85397	0.00213531	0.077949	0	0	1.97011	0.127603	0.874145	0	0	13	110352615	110357172	-	3	1	2055	44.53
ENSMUSG00000037722	protein_coding	Gnpnat1	glucosamine-phosphate N-acetyltransferase 1 [Source:MGI Symbol;Acc:MGI:1858963]	-0.541692	0.00259836	0.0445756	0	0	-0.056656	0.753674	0.957407	0	0	-0.471042	0.0590948	0.395729	0	0	-0.612343	0.0180701	0.253772	0	0	-0.141301	0.69563	0.987452	0	0	14	45376334	45388802	-	6	1	2629	36.55
ENSMUSG00000027276	protein_coding	Jag1	jagged 1 [Source:MGI Symbol;Acc:MGI:1095416]	0.264763	0.00260232	0.0445968	0	0	-0.0132639	0.880106	0.98551	0	0	0.348855	0.00510976	0.117343	0	0	0.180671	0.145444	0.627508	0	0	-0.168184	0.338841	0.95783	0	0	2	137081456	137116644	-	25	2	5827	48.5
ENSMUSG00000002870	protein_coding	Mcm2	minichromosome maintenance deficient 2 mitotin (S. cerevisiae) [Source:MGI Symbol;Acc:MGI:105380]	-0.730267	0.00260474	0.0445968	0	0	-0.053042	0.828049	0.97501	0	0	-1.17863	0.00056816	0.0320983	-1	-1	-0.281907	0.412291	0.836964	0	0	0.89672	0.0646841	0.78039	0	0	6	88883475	88898780	-	16	1	3370	55.52
ENSMUSG00000025372	protein_coding	Baiap2	brain-specific angiogenesis inhibitor 1-associated protein 2 [Source:MGI Symbol;Acc:MGI:2137336]	0.192317	0.00262455	0.0448918	0	0	0.0757765	0.235802	0.741907	0	0	0.193712	0.033064	0.308811	0	0	0.190923	0.0337107	0.342317	0	0	-0.00278938	0.982584	0.999989	0	0	11	119942763	120006782	+	17	9	4992	57.43
ENSMUSG00000097908	lincRNA	AC147987.1		-0.311537	0.00265135	0.0453055	0	0	0.00535472	0.95875	0.996274	0	0	-0.460561	0.00170218	0.0653864	0	0	-0.162513	0.266966	0.749414	0	0	0.298048	0.150623	0.891975	0	0	5	136919146	136937112	+	5	2	4101	50.89
ENSMUSG00000097786	protein_coding	AC158135.1	Uncharacterized protein [Source:UniProtKB/TrEMBL;Acc:M0QW92]	0.654861	0.00267784	0.045713	0	0	-0.42271	0.0534758	0.45482	0	0	0.545017	0.0645947	0.406659	0	0	0.764705	0.0173486	0.249704	0	0	0.219688	0.615478	0.987452	0	0	3	30793138	30793560	-	1	1	423	74.94
ENSMUSG00000054889	protein_coding	Dsp	desmoplakin [Source:MGI Symbol;Acc:MGI:109611]	0.588247	0.00268345	0.0457204	0	0	0.148416	0.449843	0.866098	0	0	0.840912	0.00277952	0.0851732	0	0	0.335581	0.218481	0.704336	0	0	-0.505331	0.198293	0.919837	0	0	13	38151328	38198577	+	24	3	9625	51.58
ENSMUSG00000032382	protein_coding	Snx1	sorting nexin 1 [Source:MGI Symbol;Acc:MGI:1928395]	-0.196453	0.0026849	0.0457204	0	0	0.0956409	0.143851	0.637231	0	0	-0.244777	0.00840422	0.151995	0	0	-0.14813	0.108271	0.55789	0	0	0.0966472	0.460196	0.976846	0	0	9	66088133	66126587	-	15	7	4339	48.08
ENSMUSG00000033282	protein_coding	Rpgrip1l	Rpgrip1-like [Source:MGI Symbol;Acc:MGI:1920563]	0.233957	0.00268618	0.0457204	0	0	-0.0905246	0.245413	0.750063	0	0	0.295124	0.00722819	0.141656	0	0	0.17279	0.118198	0.579595	0	0	-0.122334	0.432529	0.974905	0	0	8	91217030	91313262	-	26	4	9855	41.32
ENSMUSG00000020389	protein_coding	Cdkl3	cyclin-dependent kinase-like 3 [Source:MGI Symbol;Acc:MGI:2388268]	0.217772	0.00269638	0.0458387	0	0	-0.036631	0.613635	0.91919	0	0	0.300665	0.00342363	0.094246	0	0	0.134879	0.188548	0.679141	0	0	-0.165787	0.253254	0.940789	0	0	11	52004221	52089784	+	19	17	5360	44.94
ENSMUSG00000025868	protein_coding	Higd2a	HIG1 domain family, member 2A [Source:MGI Symbol;Acc:MGI:1914294]	0.313464	0.00269841	0.0458387	0	0	0.0197209	0.850383	0.978379	0	0	0.291774	0.0486601	0.363925	0	0	0.335155	0.0231006	0.287003	0	0	0.0433806	0.835636	0.995117	0	0	13	54590207	54591158	+	2	1	648	53.4
ENSMUSG00000026618	protein_coding	Iars2	isoleucine-tRNA synthetase 2, mitochondrial [Source:MGI Symbol;Acc:MGI:1919586]	0.317679	0.00270417	0.0458879	0	0	-0.0918763	0.385705	0.835374	0	0	0.38493	0.00994933	0.16513	0	0	0.250428	0.0954959	0.533613	0	0	-0.134502	0.52547	0.980592	0	0	1	185284726	185329396	-	20	5	8885	45.67
ENSMUSG00000039715	protein_coding	Wdr34	WD repeat domain 34 [Source:MGI Symbol;Acc:MGI:1919070]	-0.265458	0.0027066	0.0458879	0	0	-0.0436069	0.62225	0.921237	0	0	-0.303037	0.0151708	0.211513	0	0	-0.227878	0.0695094	0.465791	0	0	0.0751596	0.671155	0.987452	0	0	2	30031546	30048881	-	9	4	2359	56.42
ENSMUSG00000070531	protein_coding	Wfdc6b	WAP four-disulfide core domain 6B [Source:MGI Symbol;Acc:MGI:3575430]	-1.39565	0.00271193	0.0459334	0	-1	-0.554678	0.239856	0.744064	0	0	-1.19019	0.0509789	0.371724	0	0	-1.60111	0.0227847	0.284019	0	0	-0.410916	0.659041	0.987452	0	0	2	164613522	164618212	+	4	1	984	52.34
ENSMUSG00000020075	protein_coding	Ddx21	DEAD (Asp-Glu-Ala-Asp) box polypeptide 21 [Source:MGI Symbol;Acc:MGI:1860494]	0.215569	0.00272075	0.0460377	0	0	0.126103	0.0794773	0.515556	0	0	0.204872	0.0453741	0.350806	0	0	0.226266	0.0251026	0.298577	0	0	0.0213935	0.881752	0.996047	0	0	10	62580248	62602298	-	15	1	4742	46.37
ENSMUSG00000040359	protein_coding	Ufl1	UFM1 specific ligase 1 [Source:MGI Symbol;Acc:MGI:1914740]	-0.255298	0.0027548	0.0465685	0	0	-0.0486365	0.568425	0.906601	0	0	-0.376485	0.00178212	0.0668094	0	0	-0.134112	0.266522	0.749414	0	0	0.242372	0.155262	0.891975	0	0	4	25248600	25281821	-	18	4	5706	40.01
ENSMUSG00000068240	protein_coding	Gm11808	predicted gene 11808 [Source:MGI Symbol;Acc:MGI:3649356]	0.213816	0.00276485	0.0466928	0	0	0.0369893	0.604655	0.917188	0	0	0.0732308	0.46992	0.828155	0	0	0.354402	0.000435033	0.0273378	0	0	0.281171	0.0491039	0.7471	0	0	4	3973107	3973581	-	1	1	475	55.37
ENSMUSG00000040541	protein_coding	Tmem225	transmembrane protein 225 [Source:MGI Symbol;Acc:MGI:1922917]	-0.256586	0.00278136	0.0469074	0	0	-0.138992	0.105125	0.574807	0	0	-0.0382681	0.751371	0.941301	0	0	-0.474903	9.79127e-05	0.00898517	0	0	-0.436635	0.0109265	0.579807	0	0	9	40148122	40150880	+	4	1	993	42.6
ENSMUSG00000096655	protein_coding	1700065D16Rik	RIKEN cDNA 1700065D16 gene [Source:MGI Symbol;Acc:MGI:1920660]	0.463996	0.00278296	0.0469074	0	0	0.0820196	0.5982	0.914515	0	0	0.274282	0.213474	0.643641	0	0	0.65371	0.00274043	0.0907063	0	0	0.379428	0.2225	0.931419	0	0	9	95855552	95858320	-	1	1	2769	52.55
ENSMUSG00000028487	protein_coding	Bnc2	basonuclin 2 [Source:MGI Symbol;Acc:MGI:2443805]	0.427578	0.00279017	0.0469388	0	0	0.153044	0.285122	0.776319	0	0	0.55035	0.00734333	0.142783	0	0	0.304806	0.125697	0.59306	0	0	-0.245544	0.391156	0.972047	0	0	4	84275095	84675275	-	18	22	8174	48.05
ENSMUSG00000054428	protein_coding	Atpif1	ATPase inhibitory factor 1 [Source:MGI Symbol;Acc:MGI:1196457]	-0.201373	0.00279024	0.0469388	0	0	0.0289474	0.667266	0.933763	0	0	-0.236136	0.0133778	0.196299	0	0	-0.166611	0.0795644	0.498362	0	0	0.069525	0.605672	0.987452	0	0	4	132530555	132533659	-	2	3	1441	53.64
ENSMUSG00000096983	lincRNA	AL593853.1		0.62815	0.00279766	0.0469634	0	0	0.117757	0.577364	0.908693	0	0	0.567736	0.0593933	0.396656	0	0	0.688563	0.0188661	0.258055	0	0	0.120827	0.775111	0.99332	0	0	11	88039578	88047360	-	2	1	1199	46.12
ENSMUSG00000069713	protein_coding	4933406P04Rik	RIKEN cDNA 4933406P04 gene [Source:MGI Symbol;Acc:MGI:1921670]	0.433385	0.00279868	0.0469634	0	0	-0.0929252	0.521487	0.893377	0	0	0.162906	0.424282	0.803094	0	0	0.703865	0.000641964	0.0359694	0	0	0.540959	0.0621453	0.774873	0	0	10	20310506	20312294	-	1	1	1789	47.18
ENSMUSG00000032680	protein_coding	6820408C15Rik	RIKEN cDNA 6820408C15 gene [Source:MGI Symbol;Acc:MGI:3045333]	-0.274908	0.00279982	0.0469634	0	0	-0.05868	0.523404	0.893494	0	0	-0.174733	0.178569	0.605723	0	0	-0.375082	0.0039816	0.113083	0	0	-0.200348	0.276023	0.948065	0	0	2	152415587	152444330	+	12	3	1787	52.66
ENSMUSG00000074093	protein_coding	Svip	small VCP/p97-interacting protein [Source:MGI Symbol;Acc:MGI:1922994]	-0.234995	0.00281572	0.0471845	0	0	0.0971986	0.216451	0.724224	0	0	-0.332314	0.00286054	0.0866099	0	0	-0.137677	0.215253	0.702198	0	0	0.194637	0.215886	0.928189	0	0	7	51997165	52006018	-	4	1	3059	41.94
ENSMUSG00000096010	protein_coding	Hist4h4	histone cluster 4, H4 [Source:MGI Symbol;Acc:MGI:2448443]	-0.521355	0.00284678	0.0476588	0	0	-0.348538	0.0463243	0.427713	0	0	-0.932883	9.46077e-05	0.0100588	0	0	-0.109826	0.666032	0.932365	0	0	0.823057	0.0186456	0.639145	0	0	6	136801553	136804431	-	1	1	2879	43.94
ENSMUSG00000034205	protein_coding	Loxl2	lysyl oxidase-like 2 [Source:MGI Symbol;Acc:MGI:2137913]	0.757733	0.00289196	0.0483387	0	0	-0.306575	0.230798	0.738144	0	0	0.823746	0.0188228	0.238294	0	0	0.691721	0.0604292	0.443316	0	0	-0.132025	0.797491	0.995117	0	0	14	69609171	69695833	+	15	2	5303	51.65
ENSMUSG00000072972	protein_coding	Adam4	a disintegrin and metallopeptidase domain 4 [Source:MGI Symbol;Acc:MGI:104731]	0.270715	0.00289326	0.0483387	0	0	-0.114742	0.20658	0.714729	0	0	0.297623	0.0202674	0.247232	0	0	0.243808	0.0584355	0.436007	0	0	-0.0538145	0.767089	0.991988	0	0	12	81419443	81421946	-	1	1	2504	42.77
ENSMUSG00000057816	protein_coding	1700007G11Rik	RIKEN cDNA 1700007G11 gene [Source:MGI Symbol;Acc:MGI:1916571]	-0.216121	0.00289575	0.0483387	0	0	0.122744	0.0906889	0.543507	0	0	-0.251437	0.0148395	0.20856	0	0	-0.180806	0.0763436	0.489141	0	0	0.0706313	0.626412	0.987452	0	0	5	98329354	98801910	+	6	1	702	46.87
ENSMUSG00000086890	antisense	1700021J08Rik	RIKEN cDNA 1700021J08 gene [Source:MGI Symbol;Acc:MGI:1919485]	-1.63371	0.0029242	0.0487559	0	-1	0.528825	0.32847	0.805114	0	0	-1.46638	0.0585068	0.394028	0	0	-1.80104	0.020619	0.271127	0	0	-0.334663	0.75792	0.990011	0	0	4	117002166	117003012	-	2	1	575	57.57
ENSMUSG00000020464	protein_coding	Pnpt1	polyribonucleotide nucleotidyltransferase 1 [Source:MGI Symbol;Acc:MGI:1918951]	-0.454636	0.00292656	0.0487559	0	0	-0.193795	0.204683	0.7117	0	0	-0.317125	0.136737	0.546446	0	0	-0.592147	0.0068569	0.153255	0	0	-0.275021	0.368111	0.967645	0	0	11	29130744	29161828	+	27	4	3516	39.16
ENSMUSG00000035521	protein_coding	Gnptg	N-acetylglucosamine-1-phosphotransferase, gamma subunit [Source:MGI Symbol;Acc:MGI:2147006]	-0.463786	0.00292918	0.0487559	0	0	-0.220382	0.157974	0.656061	0	0	-0.303822	0.15765	0.573825	0	0	-0.62375	0.00569614	0.137596	0	0	-0.319927	0.305442	0.954299	0	0	17	25233331	25240124	-	11	2	2249	48.38
ENSMUSG00000086607	processed_transcript	4930511M06Rik	RIKEN cDNA 4930511M06 gene [Source:MGI Symbol;Acc:MGI:1922334]	0.323896	0.00293441	0.0487801	0	0	-0.0130576	0.904537	0.988927	0	0	0.17193	0.262811	0.690633	0	0	0.475862	0.00205911	0.0762966	0	0	0.303932	0.163092	0.902251	0	0	18	57373455	57552397	-	8	5	4161	44.51
ENSMUSG00000024165	protein_coding	Hn1l	hematological and neurological expressed 1-like [Source:MGI Symbol;Acc:MGI:1196260]	-0.549032	0.00293625	0.0487801	0	0	-0.0963977	0.602883	0.916714	0	0	-0.779443	0.00253194	0.0814731	0	0	-0.318621	0.227089	0.712617	0	0	0.460823	0.213166	0.927913	0	0	17	24942156	24960636	-	5	1	2933	46.68
ENSMUSG00000047415	protein_coding	Gpr68	G protein-coupled receptor 68 [Source:MGI Symbol;Acc:MGI:2441763]	-1.27882	0.00294039	0.0488021	0	-1	0.0549366	0.903629	0.988804	0	0	-1.05815	0.0789964	0.445988	0	0	-1.49948	0.0142802	0.227433	0	0	-0.441324	0.616014	0.987452	0	0	12	100876682	100908198	-	4	6	3505	55.46
ENSMUSG00000054387	protein_coding	Mdm4	transformed mouse 3T3 cell double minute 4 [Source:MGI Symbol;Acc:MGI:107934]	-0.219727	0.00294909	0.0488548	0	0	0.0475809	0.51966	0.893368	0	0	-0.271214	0.00967982	0.163155	0	0	-0.16824	0.106429	0.553839	0	0	0.102974	0.485975	0.97789	0	0	1	132989845	133025366	-	12	2	3511	42.95
ENSMUSG00000035351	protein_coding	Nup37	nucleoporin 37 [Source:MGI Symbol;Acc:MGI:1919964]	-0.287868	0.0029492	0.0488548	0	0	0.0597384	0.537453	0.897914	0	0	-0.402095	0.00342546	0.094246	0	0	-0.173641	0.203252	0.694103	0	0	0.228454	0.238359	0.936946	0	0	10	88146992	88178388	+	10	2	1362	45.3
ENSMUSG00000036529	protein_coding	Sbf1	SET binding factor 1 [Source:MGI Symbol;Acc:MGI:1925230]	-0.203995	0.00296828	0.0491238	0	0	-0.0455279	0.50721	0.891084	0	0	-0.173403	0.0738653	0.432909	0	0	-0.234586	0.0157961	0.239816	0	0	-0.0611828	0.655872	0.987452	0	0	15	89288236	89315311	-	39	13	6826	58.37
ENSMUSG00000028003	protein_coding	Lrat	lecithin-retinol acyltransferase (phosphatidylcholine-retinol-O-acyltransferase) [Source:MGI Symbol;Acc:MGI:1891259]	-0.417141	0.0029829	0.0491953	0	0	-0.0494004	0.725364	0.951743	0	0	-0.327513	0.0958288	0.48297	0	0	-0.50677	0.0115318	0.200007	0	0	-0.179257	0.523971	0.980592	0	0	3	82892579	82903973	-	2	1	5351	41.97
ENSMUSG00000001017	protein_coding	Chtop	chromatin target of PRMT1 [Source:MGI Symbol;Acc:MGI:1913761]	-0.240333	0.00298474	0.0491953	0	0	-0.092897	0.251038	0.753751	0	0	-0.308009	0.00696108	0.138481	0	0	-0.172657	0.13259	0.606022	0	0	0.135352	0.403042	0.974389	0	0	3	90498956	90509498	-	7	9	3637	46.74
ENSMUSG00000090671	pseudogene	Gm5067	predicted gene 5067 [Source:MGI Symbol;Acc:MGI:3644982]	0.928399	0.00298665	0.0491953	0	0	-0.168842	0.588461	0.912088	0	0	-0.012305	0.977333	0.99752	0	0	1.8691	3.26194e-05	0.00390173	1	1	1.88141	0.00270438	0.422204	0	0	5	26007027	26008035	+	1	1	1009	60.16
ENSMUSG00000066037	protein_coding	Hnrnpr	heterogeneous nuclear ribonucleoprotein R [Source:MGI Symbol;Acc:MGI:1891692]	-0.229013	0.00298717	0.0491953	0	0	0.0909241	0.238555	0.742686	0	0	-0.192878	0.0787889	0.445554	0	0	-0.265149	0.014473	0.228688	0	0	-0.0722715	0.63951	0.987452	0	0	4	136310942	136342968	+	11	10	5720	40.94
ENSMUSG00000040455	protein_coding	Usp45	ubiquitin specific petidase 45 [Source:MGI Symbol;Acc:MGI:101850]	0.27164	0.00298922	0.0491953	0	0	-0.0147112	0.87222	0.983574	0	0	0.173497	0.17986	0.606877	0	0	0.369784	0.00427988	0.117082	0	0	0.196286	0.283336	0.948065	0	0	4	21767156	21837872	+	20	8	6226	39.8
ENSMUSG00000021013	protein_coding	Ttc8	tetratricopeptide repeat domain 8 [Source:MGI Symbol;Acc:MGI:1923510]	-0.493591	0.00298961	0.0491953	0	0	-0.142272	0.392264	0.839252	0	0	-0.459706	0.0477137	0.36013	0	0	-0.527477	0.0266877	0.305935	0	0	-0.0677704	0.838456	0.995117	0	0	12	98920574	98983238	+	18	6	2749	45.8
ENSMUSG00000034021	protein_coding	Pds5b	PDS5, regulator of cohesion maintenance, homolog B (S. cerevisiae) [Source:MGI Symbol;Acc:MGI:2140945]	-0.285158	0.00300868	0.0494621	0	0	-0.121092	0.207728	0.715647	0	0	-0.306868	0.0232665	0.262717	0	0	-0.263448	0.0537952	0.424295	0	0	0.0434199	0.821331	0.995117	0	0	5	150673739	150810690	+	37	6	9397	40.23
ENSMUSG00000033705	protein_coding	Stard9	START domain containing 9 [Source:MGI Symbol;Acc:MGI:3045258]	0.199737	0.00302409	0.0496684	0	0	-0.100958	0.133857	0.624592	0	0	0.290265	0.00228691	0.0767198	0	0	0.109208	0.252135	0.73682	0	0	-0.181056	0.178878	0.909884	0	0	2	120629126	120731897	+	34	8	19410	51.21
ENSMUSG00000055531	protein_coding	Cpsf6	cleavage and polyadenylation specific factor 6 [Source:MGI Symbol;Acc:MGI:1913948]	0.232247	0.00303104	0.0497355	0	0	-0.0121585	0.876698	0.984362	0	0	0.339299	0.00222913	0.0753843	0	0	0.125196	0.257703	0.742374	0	0	-0.214103	0.171809	0.907241	0	0	10	117344673	117380015	-	10	8	10510	35.98
ENSMUSG00000027468	protein_coding	Defb22	defensin beta 22 [Source:MGI Symbol;Acc:MGI:3045368]	-2.77481	0.00303422	0.0497406	0	-1	2.77601	0.00302262	0.131061	0	0	0.100338	0.938419	0.990762	0	0	-5.64995	7.04469e-20	9.39869e-17	-1	-1	-5.75029	0.00220839	0.411853	0	0	2	152485663	152490138	-	2	1	628	53.66
ENSMUSG00000028454	protein_coding	Pigo	phosphatidylinositol glycan anchor biosynthesis, class O [Source:MGI Symbol;Acc:MGI:1861452]	0.24304	0.0030664	0.0502207	0	0	0.0701242	0.393045	0.839592	0	0	0.155376	0.183269	0.611509	0	0	0.330705	0.0041604	0.115453	0	0	0.175329	0.285648	0.948065	0	0	4	43017635	43025819	-	11	5	4283	56.97
ENSMUSG00000070530	protein_coding	Wfdc16	WAP four-disulfide core domain 16 [Source:MGI Symbol;Acc:MGI:2670994]	-2.71521	0.00308438	0.0504675	0	0	2.74588	0.000823702	0.063778	1	0	-0.411173	0.759888	0.9447	0	0	-5.01924	1.18192e-16	1.13884e-13	-1	-1	-4.60807	0.010708	0.578566	0	0	2	164634707	164638796	-	4	1	1116	49.1
ENSMUSG00000024969	protein_coding	Mark2	MAP/microtubule affinity-regulating kinase 2 [Source:MGI Symbol;Acc:MGI:99638]	-0.279597	0.00308878	0.0504919	0	0	-0.0635221	0.501621	0.887919	0	0	-0.408504	0.00207357	0.0726546	0	0	-0.15069	0.262966	0.746786	0	0	0.257814	0.172684	0.907862	0	0	19	7275396	7341860	-	17	21	7942	56.79
ENSMUSG00000023350	protein_coding	4921501E09Rik	RIKEN cDNA 4921501E09 gene [Source:MGI Symbol;Acc:MGI:1921292]	-0.305721	0.00310209	0.0506365	0	0	-0.173389	0.0933486	0.550409	0	0	-0.128195	0.378648	0.779036	0	0	-0.483247	0.000997317	0.0487252	0	0	-0.355052	0.0857946	0.824709	0	0	17	33064143	33068058	-	1	1	3916	41.34
ENSMUSG00000037552	protein_coding	Plekhg2	pleckstrin homology domain containing, family G (with RhoGef domain) member 2 [Source:MGI Symbol;Acc:MGI:2141874]	0.391964	0.00310503	0.0506365	0	0	0.361202	0.00644503	0.188186	0	0	0.358582	0.0615305	0.400595	0	0	0.425346	0.0201275	0.267093	0	0	0.0667639	0.801546	0.995117	0	0	7	28359604	28372599	-	18	10	6797	58.22
ENSMUSG00000023013	protein_coding	Aqp2	aquaporin 2 [Source:MGI Symbol;Acc:MGI:1096865]	0.723558	0.00310703	0.0506365	0	0	-0.527594	0.0311457	0.370447	0	0	0.840773	0.0128534	0.192679	0	0	0.606342	0.086722	0.518891	0	0	-0.234431	0.632796	0.987452	0	0	15	99579056	99584545	+	4	1	1416	63.28
ENSMUSG00000072946	protein_coding	Ptgr2	prostaglandin reductase 2 [Source:MGI Symbol;Acc:MGI:1916372]	-0.303541	0.00310931	0.0506365	0	0	0.0208633	0.838965	0.976518	0	0	-0.389032	0.00752283	0.143968	0	0	-0.21805	0.132143	0.604749	0	0	0.170982	0.405124	0.974524	0	0	12	84285232	84315832	+	12	9	5929	41.74
ENSMUSG00000015787	protein_coding	Abo	ABO blood group (transferase A, alpha 1-3-N-acetylgalactosaminyltransferase, transferase B, alpha 1-3-galactosyltransferase) [Source:MGI Symbol;Acc:MGI:2135738]	-1.20972	0.00312058	0.0507723	0	0	-0.516648	0.212152	0.718655	0	0	-1.56821	0.00470344	0.111749	0	0	-0.85123	0.156981	0.644021	0	0	0.716981	0.389492	0.971434	0	0	2	26842503	26864979	-	7	2	1920	50.16
ENSMUSG00000049313	protein_coding	Sorl1	sortilin-related receptor, LDLR class A repeats-containing [Source:MGI Symbol;Acc:MGI:1202296]	-0.625532	0.00312382	0.0507775	0	0	-0.0560556	0.791606	0.967624	0	0	-0.542958	0.0673469	0.414849	0	0	-0.708106	0.0189487	0.258777	0	0	-0.165148	0.697245	0.987452	0	0	9	41964720	42124297	-	49	4	11321	50.73
ENSMUSG00000029155	protein_coding	Spata18	spermatogenesis associated 18 [Source:MGI Symbol;Acc:MGI:1920722]	0.219464	0.00312727	0.0507859	0	0	-0.00190969	0.979479	0.998798	0	0	0.269934	0.0102151	0.168281	0	0	0.168994	0.107436	0.556232	0	0	-0.10094	0.496618	0.97789	0	0	5	73651380	73679484	+	14	4	2001	52.52
ENSMUSG00000086046	antisense	1700095A21Rik	RIKEN cDNA 1700095A21 gene [Source:MGI Symbol;Acc:MGI:1914774]	0.30187	0.00313218	0.050818	0	0	0.147938	0.147695	0.641365	0	0	0.355789	0.0148507	0.20856	0	0	0.247951	0.0827518	0.507693	0	0	-0.107838	0.597715	0.987452	0	0	4	146519039	146546873	-	3	1	1069	38.35
ENSMUSG00000054945	protein_coding	Gm9958	predicted gene 9958 [Source:MGI Symbol;Acc:MGI:3641866]	1.29962	0.00314178	0.0509262	0	0	-0.637979	0.159168	0.657117	0	0	1.55108	0.00876348	0.155413	0	0	1.04816	0.105249	0.552228	0	0	-0.502913	0.585674	0.987452	0	0	5	90367204	90368487	+	1	1	1284	37.85
ENSMUSG00000037716	protein_coding	Ccdc33	coiled-coil domain containing 33 [Source:MGI Symbol;Acc:MGI:1922464]	0.197571	0.00314637	0.0509529	0	0	-0.00358818	0.957238	0.996274	0	0	0.319927	0.000751573	0.0385659	0	0	0.0752147	0.425106	0.841772	0	0	-0.244712	0.0674099	0.788471	0	0	9	58028677	58118823	-	26	9	5342	54.49
ENSMUSG00000073486	protein_coding	Gm10518	predicted gene 10518 [Source:MGI Symbol;Acc:MGI:3704205]	0.661805	0.00316404	0.0511913	0	0	0.219842	0.328346	0.805038	0	0	0.882803	0.0065105	0.133388	0	0	0.440806	0.153976	0.639302	0	0	-0.441997	0.325712	0.95732	0	0	1	179803376	179804676	+	1	1	1301	54.73
ENSMUSG00000003581	protein_coding	Rnf215	ring finger protein 215 [Source:MGI Symbol;Acc:MGI:1918923]	0.613965	0.00317628	0.0513415	0	0	0.199608	0.339655	0.809621	0	0	0.43985	0.141236	0.553707	0	0	0.788081	0.00649266	0.149465	0	0	0.348231	0.405081	0.974524	0	0	11	4135202	4141172	+	9	4	2232	56.77
ENSMUSG00000054051	protein_coding	Ercc6	excision repair cross-complementing rodent repair deficiency, complementation group 6 [Source:MGI Symbol;Acc:MGI:1100494]	0.309582	0.00318372	0.0514138	0	0	-0.0247483	0.813638	0.972213	0	0	0.365029	0.0138196	0.200911	0	0	0.254135	0.0872437	0.519454	0	0	-0.110893	0.597348	0.987452	0	0	14	32513521	32580989	+	21	1	8422	46.21
ENSMUSG00000091558	protein_coding	Gm17227	predicted gene 17227 [Source:MGI Symbol;Acc:MGI:4938054]	-0.348594	0.00318816	0.0514376	0	0	-0.0173785	0.883104	0.985714	0	0	-0.27413	0.10007	0.489731	0	0	-0.423058	0.0116124	0.200934	0	0	-0.148927	0.528826	0.980592	0	0	19	7297658	7304528	+	2	2	1016	47.93
ENSMUSG00000022960	protein_coding	Donson	downstream neighbor of SON [Source:MGI Symbol;Acc:MGI:1890621]	-0.219836	0.00319386	0.0514817	0	0	0.0791925	0.288172	0.779429	0	0	-0.217213	0.0402364	0.337005	0	0	-0.222458	0.0341133	0.343789	0	0	-0.00524474	0.971956	0.999989	0	0	16	91677268	91688765	-	10	10	2834	47.21
ENSMUSG00000048911	protein_coding	Rnf24	ring finger protein 24 [Source:MGI Symbol;Acc:MGI:1261771]	0.272706	0.00321317	0.0516833	0	0	0.0399934	0.665567	0.933083	0	0	0.371205	0.00471435	0.111855	0	0	0.174208	0.181624	0.670801	0	0	-0.196997	0.287112	0.948065	0	0	2	131298064	131352892	-	7	4	6712	46.5
ENSMUSG00000008489	protein_coding	Elavl2	ELAV (embryonic lethal, abnormal vision, Drosophila)-like 2 (Hu antigen B) [Source:MGI Symbol;Acc:MGI:1100887]	-0.817442	0.00321499	0.0516833	0	0	-0.0672214	0.811032	0.971446	0	0	-1.11635	0.00419156	0.10582	0	0	-0.518537	0.188585	0.679141	0	0	0.597809	0.284258	0.948065	0	0	4	91250763	91400785	-	16	16	8313	43.7
ENSMUSG00000024033	protein_coding	Rsph1	radial spoke head 1 homolog (Chlamydomonas) [Source:MGI Symbol;Acc:MGI:1194909]	-0.241243	0.00321717	0.0516833	0	0	0.0937695	0.251924	0.753751	0	0	-0.374175	0.00125467	0.0532053	0	0	-0.108311	0.349019	0.806544	0	0	0.265864	0.104366	0.859696	0	0	17	31255019	31277356	-	9	1	1164	53.09
ENSMUSG00000050619	protein_coding	Zscan29	zinc finger SCAN domains 29 [Source:MGI Symbol;Acc:MGI:2139317]	-0.394357	0.00321828	0.0516833	0	0	-0.0231803	0.862544	0.981689	0	0	-0.302425	0.108423	0.504693	0	0	-0.486289	0.0105591	0.192529	0	0	-0.183864	0.492523	0.97789	0	0	2	121158273	121171125	-	6	5	7169	45.26
ENSMUSG00000095040	protein_coding	1700001J03Rik	RIKEN cDNA 1700001J03 gene [Source:MGI Symbol;Acc:MGI:1916532]	-0.318431	0.00324774	0.0521081	0	0	-0.333994	0.00202272	0.107614	0	0	-0.0223821	0.88302	0.977929	0	0	-0.614479	6.65402e-05	0.00691062	0	0	-0.592097	0.00620657	0.521852	0	0	5	146182450	146185304	-	5	1	778	49.36
ENSMUSG00000026774	protein_coding	4931423N10Rik	RIKEN cDNA 4931423N10 gene [Source:MGI Symbol;Acc:MGI:1918231]	0.263038	0.00325271	0.0521224	0	0	0.0721127	0.419784	0.853444	0	0	0.203582	0.108613	0.504951	0	0	0.322494	0.0104407	0.191016	0	0	0.118912	0.505946	0.97789	0	0	2	23207476	23267129	+	12	2	2004	41.92
ENSMUSG00000071573	protein_coding	Rnls	renalase, FAD-dependent amine oxidase [Source:MGI Symbol;Acc:MGI:1915045]	-0.247134	0.00325465	0.0521224	0	0	-0.0100968	0.904324	0.988927	0	0	-0.357298	0.00265593	0.0841312	0	0	-0.136971	0.248327	0.732465	0	0	0.220327	0.189607	0.91272	0	0	19	33137747	33392295	-	7	2	1627	46.96
ENSMUSG00000025231	protein_coding	Sufu	suppressor of fused homolog (Drosophila) [Source:MGI Symbol;Acc:MGI:1345643]	0.21576	0.00326133	0.0521813	0	0	-0.0929392	0.204965	0.711838	0	0	0.255817	0.0136066	0.198313	0	0	0.175703	0.0903852	0.526812	0	0	-0.0801134	0.584843	0.987452	0	0	19	46396896	46488804	+	14	6	6945	54.57
ENSMUSG00000057322	protein_coding	Rpl38	ribosomal protein L38 [Source:MGI Symbol;Acc:MGI:1914921]	-1.80996	0.00326831	0.0522447	0	0	-0.299975	0.630692	0.922952	0	0	-1.7328	0.0398823	0.335135	0	0	-1.88712	0.0353003	0.346984	0	0	-0.154318	0.896011	0.998177	0	0	11	114668524	114672331	+	4	4	542	58.86
ENSMUSG00000086424	antisense	Gm15569	predicted gene 15569 [Source:MGI Symbol;Acc:MGI:3826526]	1.52964	0.00329893	0.0526581	0	0	0.353965	0.510946	0.892612	0	0	1.41806	0.0633776	0.404216	0	0	1.64121	0.0204999	0.270176	0	0	0.223149	0.84076	0.995117	0	0	15	86185728	86187152	+	3	1	594	58.42
ENSMUSG00000079580	protein_coding	Tmem217	transmembrane protein 217 [Source:MGI Symbol;Acc:MGI:3646280]	0.240537	0.00330024	0.0526581	0	0	0.121667	0.137279	0.628557	0	0	0.214101	0.0669617	0.413893	0	0	0.266973	0.0198934	0.264797	0	0	0.0528719	0.746827	0.988005	0	0	17	29526033	29549593	-	3	2	904	51.33
ENSMUSG00000032278	protein_coding	Paqr5	progestin and adipoQ receptor family member V [Source:MGI Symbol;Acc:MGI:1921340]	0.216615	0.00331687	0.0528747	0	0	0.145618	0.0483228	0.432685	0	0	0.168255	0.108461	0.504734	0	0	0.264975	0.0106917	0.192775	0	0	0.0967199	0.511954	0.980592	0	0	9	61953481	62026856	-	9	3	3954	48.71
ENSMUSG00000022787	protein_coding	Wdr53	WD repeat domain 53 [Source:MGI Symbol;Acc:MGI:1916230]	-0.245583	0.0033331	0.0530847	0	0	0.0650015	0.437196	0.862766	0	0	-0.349651	0.00325892	0.0919778	0	0	-0.141515	0.229667	0.71527	0	0	0.208136	0.21356	0.927913	0	0	16	32247227	32257083	+	3	4	1523	49.18
ENSMUSG00000036634	protein_coding	Mag	myelin-associated glycoprotein [Source:MGI Symbol;Acc:MGI:96912]	0.372317	0.00337302	0.0536712	0	0	-0.0618469	0.626376	0.92268	0	0	0.302181	0.0909527	0.472375	0	0	0.442453	0.014213	0.227199	0	0	0.140272	0.580908	0.987452	0	0	7	30899183	30914327	-	12	1	2419	57.75
ENSMUSG00000028910	protein_coding	Mecr	mitochondrial trans-2-enoyl-CoA reductase [Source:MGI Symbol;Acc:MGI:1349441]	0.357389	0.00338034	0.0537017	0	0	-0.259265	0.0336186	0.377483	0	0	0.310973	0.0645772	0.406659	0	0	0.403804	0.0221759	0.279946	0	0	0.0928314	0.703657	0.987452	0	0	4	131843470	131867786	+	13	10	3041	52.29
ENSMUSG00000037813	protein_coding	D630003M21Rik	RIKEN cDNA D630003M21 gene [Source:MGI Symbol;Acc:MGI:3606579]	0.550551	0.00338113	0.0537017	0	0	0.158198	0.401009	0.843963	0	0	0.936154	0.000529111	0.0307986	0	0	0.164948	0.525741	0.89009	0	0	-0.771206	0.0404532	0.728825	0	0	2	158182533	158229222	-	16	3	5104	55.13
ENSMUSG00000032777	protein_coding	Gtf3c1	general transcription factor III C 1 [Source:MGI Symbol;Acc:MGI:107887]	-0.212097	0.00339914	0.0539385	0	0	0.0249487	0.730373	0.952484	0	0	-0.26372	0.0101952	0.168281	0	0	-0.160473	0.116221	0.576541	0	0	0.103247	0.475793	0.97727	0	0	7	125640955	125707780	-	37	1	6960	55.62
ENSMUSG00000046404	protein_coding	Yod1	YOD1 OTU deubiquitinating enzyme 1 homologue (S. cerevisiae) [Source:MGI Symbol;Acc:MGI:2442596]	0.21086	0.00340969	0.0540345	0	0	-0.00158776	0.982404	0.998798	0	0	0.180219	0.0767225	0.440315	0	0	0.241501	0.0177462	0.252187	0	0	0.0612814	0.67044	0.987452	0	0	1	130717327	130722055	+	2	1	3825	40.44
ENSMUSG00000085807	antisense	Gm13069	predicted gene 13069 [Source:MGI Symbol;Acc:MGI:3651969]	0.678301	0.00341143	0.0540345	0	0	0.0210697	0.928381	0.992023	0	0	0.547711	0.0961984	0.483425	0	0	0.80889	0.0130994	0.216171	0	0	0.261179	0.575524	0.987452	0	0	4	149338087	149338531	+	2	1	317	54.57
ENSMUSG00000035785	protein_coding	Cmtm2b	CKLF-like MARVEL transmembrane domain containing 2B [Source:MGI Symbol;Acc:MGI:2447311]	-0.214368	0.00341956	0.054114	0	0	0.0158679	0.828388	0.97501	0	0	-0.280903	0.00671506	0.136225	0	0	-0.147833	0.153229	0.637936	0	0	0.13307	0.363408	0.965363	0	0	8	104322237	104330756	+	4	1	865	49.94
ENSMUSG00000063109	antisense	A930013B10Rik	RIKEN cDNA A930013B10 gene [Source:MGI Symbol;Acc:MGI:3041185]	-0.279409	0.00342739	0.0541731	0	0	0.205612	0.0312693	0.370447	0	0	-0.364481	0.00770999	0.146046	0	0	-0.194338	0.144655	0.625971	0	0	0.170143	0.372894	0.968872	0	0	11	89064729	89069098	+	4	4	2133	50.02
ENSMUSG00000057093	protein_coding	C030039L03Rik	RIKEN cDNA C030039L03 gene [Source:MGI Symbol;Acc:MGI:2148237]	-0.495167	0.0034309	0.0541731	0	0	-0.315418	0.0626434	0.482168	0	0	-0.0518471	0.821474	0.96219	0	0	-0.938486	0.000147343	0.0120543	0	0	-0.886639	0.0087892	0.546464	0	0	7	27689340	27706484	+	6	4	5508	44.73
ENSMUSG00000037890	protein_coding	Wdr19	WD repeat domain 19 [Source:MGI Symbol;Acc:MGI:2443231]	-0.256981	0.00343267	0.0541731	0	0	0.105307	0.230408	0.737779	0	0	-0.277493	0.0260549	0.278604	0	0	-0.23647	0.0559423	0.429766	0	0	0.0410231	0.815274	0.995117	0	0	5	65199696	65260415	+	37	1	4403	47.31
ENSMUSG00000036103	protein_coding	Colec12	collectin sub-family member 12 [Source:MGI Symbol;Acc:MGI:2152907]	0.475608	0.00345818	0.054526	0	0	0.184773	0.255897	0.755002	0	0	0.674823	0.00369164	0.0974341	0	0	0.276394	0.224661	0.709748	0	0	-0.398429	0.220598	0.930302	0	0	18	9707648	9877995	+	10	1	3322	46.21
ENSMUSG00000034911	protein_coding	Ushbp1	Usher syndrome 1C binding protein 1 [Source:MGI Symbol;Acc:MGI:1922920]	1.05233	0.00346394	0.0545674	0	0	-0.420166	0.254797	0.754136	0	0	1.61555	0.000891571	0.0431089	1	1	0.489116	0.349898	0.806951	0	0	-1.12643	0.123402	0.872166	0	0	8	71384274	71395801	-	13	1	3549	56.44
ENSMUSG00000036622	protein_coding	Atp13a2	ATPase type 13A2 [Source:MGI Symbol;Acc:MGI:1922022]	0.36566	0.00347604	0.0547082	0	0	-0.123357	0.324365	0.803663	0	0	0.402365	0.0221454	0.258037	0	0	0.328956	0.0646681	0.453398	0	0	-0.0734091	0.769379	0.992067	0	0	4	140986873	141007330	+	25	9	6000	59.52
ENSMUSG00000043410	protein_coding	Hfm1	HFM1, ATP-dependent DNA helicase homolog (S. cerevisiae) [Source:MGI Symbol;Acc:MGI:3036246]	-0.657819	0.00348698	0.0548203	0	0	-0.480506	0.0326531	0.375554	0	0	-1.2834	5.65977e-05	0.00711327	-1	-1	-0.0322424	0.919727	0.986703	0	0	1.25115	0.00545862	0.50925	0	0	5	106840192	106926321	-	41	6	6648	38.78
ENSMUSG00000002820	protein_coding	Atg4d	autophagy related 4D, cysteine peptidase [Source:MGI Symbol;Acc:MGI:2444308]	-0.275224	0.00348948	0.0548203	0	0	-0.138155	0.142655	0.636044	0	0	-0.471237	0.00035547	0.02486	0	0	-0.0792102	0.555984	0.900288	0	0	0.392027	0.0375411	0.718677	0	0	9	21265299	21274368	+	10	1	2541	58.6
ENSMUSG00000011658	protein_coding	Fuz	fuzzy homolog (Drosophila) [Source:MGI Symbol;Acc:MGI:1917550]	-0.350048	0.00350093	0.0549159	0	0	-0.000896024	0.993996	0.999994	0	0	-0.258362	0.127194	0.532961	0	0	-0.441733	0.00922629	0.18061	0	0	-0.183372	0.444451	0.976719	0	0	7	44896079	44902631	+	7	13	5003	56.55
ENSMUSG00000056590	pseudogene	H2afy3	H2A histone family, member Y3 [Source:MGI Symbol;Acc:MGI:1914802]	-0.338894	0.0035019	0.0549159	0	0	0.0303141	0.793904	0.96831	0	0	-0.513391	0.0018121	0.0670157	0	0	-0.164396	0.315259	0.786559	0	0	0.348994	0.132759	0.88445	0	0	15	62217541	62219403	-	1	2	1863	50.83
ENSMUSG00000048707	protein_coding	Tprn	taperin [Source:MGI Symbol;Acc:MGI:2139535]	-0.20844	0.00351054	0.0549961	0	0	0.183549	0.0101499	0.226563	0	0	-0.193919	0.0558567	0.389007	0	0	-0.222961	0.0265956	0.305923	0	0	-0.029042	0.838821	0.995117	0	0	2	25262618	25269885	+	4	4	2932	59.99
ENSMUSG00000097602	protein_coding	4930519P11Rik	RIKEN cDNA 4930519P11 gene [Source:MGI Symbol;Acc:MGI:1921971]	0.459316	0.00351336	0.0549961	0	0	0.345622	0.0282909	0.355975	0	0	0.400781	0.0802687	0.450025	0	0	0.517851	0.0163944	0.242779	0	0	0.117069	0.710981	0.987452	0	0	2	154612937	154613437	-	1	1	501	62.08
ENSMUSG00000033904	protein_coding	Ccp110	centriolar coiled coil protein 110 [Source:MGI Symbol;Acc:MGI:2141942]	-0.230854	0.00352107	0.0550671	0	0	-0.20556	0.00935948	0.219374	0	0	-0.44353	7.40462e-05	0.00856172	0	0	-0.0181774	0.870973	0.978827	0	0	0.425353	0.00717644	0.523808	0	0	7	118712552	118737024	+	14	5	8256	43.23
ENSMUSG00000025059	protein_coding	Gyk	glycerol kinase [Source:MGI Symbol;Acc:MGI:106594]	-0.795077	0.00353377	0.0552097	0	0	1.15806	1.67683e-05	0.00632239	1	1	-0.18898	0.660918	0.912948	0	0	-1.40117	1.53486e-05	0.00211842	-1	-1	-1.21219	0.0268301	0.691917	0	0	X	85701937	85776819	-	22	8	7743	39.24
ENSMUSG00000029199	protein_coding	Lias	lipoic acid synthetase [Source:MGI Symbol;Acc:MGI:1934604]	-0.241107	0.00353656	0.0552097	0	0	0.111926	0.175694	0.678823	0	0	-0.296249	0.0118146	0.183282	0	0	-0.185965	0.109299	0.560689	0	0	0.110285	0.504671	0.97789	0	0	5	65391497	65410693	+	9	5	4570	45.3
ENSMUSG00000022016	protein_coding	Akap11	A kinase (PRKA) anchor protein 11 [Source:MGI Symbol;Acc:MGI:2684060]	-0.217844	0.00355131	0.0553902	0	0	0.0586672	0.432319	0.862252	0	0	-0.177007	0.0949037	0.482701	0	0	-0.25868	0.0140719	0.225985	0	0	-0.0816728	0.584674	0.987452	0	0	14	78492246	78536860	-	12	2	9419	42.15
ENSMUSG00000039630	protein_coding	Hnrnpu	heterogeneous nuclear ribonucleoprotein U [Source:MGI Symbol;Acc:MGI:1858195]	0.318207	0.0035587	0.0554556	0	0	-0.166729	0.126425	0.613626	0	0	0.335196	0.029953	0.294883	0	0	0.301219	0.0510044	0.414449	0	0	-0.0339762	0.87622	0.995968	0	0	1	178323074	178337797	-	19	6	5946	43.98
ENSMUSG00000026872	protein_coding	Zeb2	zinc finger E-box binding homeobox 2 [Source:MGI Symbol;Acc:MGI:1344407]	0.285716	0.0035817	0.055764	0	0	0.174118	0.0759491	0.510764	0	0	0.419334	0.00289532	0.0873329	0	0	0.152098	0.265466	0.74908	0	0	-0.267236	0.173237	0.909488	0	0	2	44983634	45117395	-	16	14	19659	43.78
ENSMUSG00000012126	protein_coding	Ubxn11	UBX domain protein 11 [Source:MGI Symbol;Acc:MGI:1914836]	-0.192158	0.00358914	0.0557875	0	0	-0.0279498	0.671792	0.935579	0	0	-0.174119	0.0620628	0.401579	0	0	-0.210198	0.0242841	0.294946	0	0	-0.0360789	0.784499	0.994214	0	0	4	134102570	134127593	+	14	12	4742	56.92
ENSMUSG00000029447	protein_coding	Cct6a	chaperonin containing Tcp1, subunit 6a (zeta) [Source:MGI Symbol;Acc:MGI:107943]	-0.189994	0.00358978	0.0557875	0	0	0.0269182	0.67987	0.939609	0	0	-0.282716	0.00223406	0.0753843	0	0	-0.0972721	0.290706	0.764635	0	0	0.185444	0.155229	0.891975	0	0	5	129787439	129845820	+	15	1	1599	46.4
ENSMUSG00000029311	protein_coding	Hsd17b11	hydroxysteroid (17-beta) dehydrogenase 11 [Source:MGI Symbol;Acc:MGI:2149821]	0.404914	0.00359287	0.0557875	0	0	0.112859	0.41755	0.852589	0	0	0.545171	0.00593931	0.127516	0	0	0.264656	0.174767	0.665318	0	0	-0.280515	0.313639	0.956134	0	0	5	103989762	104021919	-	7	2	3265	46.06
ENSMUSG00000026147	protein_coding	Col9a1	collagen, type IX, alpha 1 [Source:MGI Symbol;Acc:MGI:88465]	0.697906	0.00359616	0.0557887	0	0	-0.481606	0.0453027	0.425004	0	0	0.709605	0.0290505	0.290752	0	0	0.686207	0.0514264	0.415795	0	0	-0.0233973	0.962928	0.999989	0	0	1	24177610	24252684	+	39	4	5068	50.53
ENSMUSG00000015083	protein_coding	C8g	complement component 8, gamma polypeptide [Source:MGI Symbol;Acc:MGI:88237]	-0.362355	0.0036101	0.0559027	0	0	0.0785455	0.528289	0.894738	0	0	-0.432142	0.0145284	0.206951	0	0	-0.292569	0.0951812	0.533429	0	0	0.139574	0.575276	0.987452	0	0	2	25498651	25501719	-	6	7	1493	55.12
ENSMUSG00000052397	protein_coding	Ezr	ezrin [Source:MGI Symbol;Acc:MGI:98931]	-0.367261	0.00361146	0.0559027	0	0	0.152725	0.22657	0.73476	0	0	-0.322709	0.0750406	0.436217	0	0	-0.411814	0.0190152	0.25948	0	0	-0.0891052	0.72443	0.987452	0	0	17	6738041	6782784	-	13	2	3290	52.8
ENSMUSG00000051695	protein_coding	Pcbp1	poly(rC) binding protein 1 [Source:MGI Symbol;Acc:MGI:1345635]	-0.218379	0.00361456	0.0559027	0	0	-0.0848666	0.258115	0.756996	0	0	-0.253648	0.0163141	0.219854	0	0	-0.18311	0.0859932	0.517261	0	0	0.0705381	0.638395	0.987452	0	0	6	86524499	86526171	-	1	1	1673	57.56
ENSMUSG00000032288	protein_coding	Imp3	IMP3, U3 small nucleolar ribonucleoprotein, homolog (yeast) [Source:MGI Symbol;Acc:MGI:1916119]	0.418961	0.0036164	0.0559027	0	0	-0.0141209	0.922123	0.991307	0	0	0.499572	0.01424	0.204115	0	0	0.338349	0.0962005	0.535777	0	0	-0.161224	0.576254	0.987452	0	0	9	56937500	56938397	+	1	1	898	56.01
ENSMUSG00000049551	protein_coding	Fzd9	frizzled homolog 9 (Drosophila) [Source:MGI Symbol;Acc:MGI:1313278]	0.862708	0.00362421	0.0559736	0	0	0.753702	0.0111489	0.238724	0	0	1.20804	0.00608544	0.129345	0	0	0.517379	0.192064	0.681307	0	0	-0.690658	0.244708	0.938069	0	0	5	135248938	135251230	-	1	1	2293	62.19
ENSMUSG00000029376	protein_coding	Mthfd2l	methylenetetrahydrofolate dehydrogenase (NADP+ dependent) 2-like [Source:MGI Symbol;Acc:MGI:1915871]	-0.34969	0.00363248	0.0560223	0	0	0.138259	0.250458	0.753751	0	0	-0.365279	0.0335477	0.310564	0	0	-0.334101	0.0469881	0.396768	0	0	0.0311775	0.896827	0.998284	0	0	5	90931196	91021360	+	8	1	2235	45.15
ENSMUSG00000028633	protein_coding	Ctps	cytidine 5'-triphosphate synthase [Source:MGI Symbol;Acc:MGI:1858304]	-0.465453	0.00363382	0.0560223	0	0	-0.289857	0.0704706	0.49854	0	0	-0.547847	0.0124111	0.188657	0	0	-0.38306	0.100706	0.544795	0	0	0.164787	0.607908	0.987452	0	0	4	120539868	120570276	-	17	3	3316	47.86
ENSMUSG00000029848	protein_coding	Stra8	stimulated by retinoic acid gene 8 [Source:MGI Symbol;Acc:MGI:107917]	-1.30803	0.00364233	0.0560874	0	0	-0.510637	0.259791	0.75881	0	0	-2.20996	0.000470005	0.029236	-1	-1	-0.406096	0.526567	0.890146	0	0	1.80387	0.0454751	0.745286	0	0	6	34920163	34939342	+	10	3	1801	50.97
ENSMUSG00000061923	protein_coding	Odf1	outer dense fiber of sperm tails 1 [Source:MGI Symbol;Acc:MGI:97424]	0.304976	0.00364686	0.0560874	0	0	0.0715564	0.494799	0.886273	0	0	0.233379	0.115594	0.518597	0	0	0.376573	0.0111702	0.196487	0	0	0.143195	0.494552	0.97789	0	0	15	38219203	38226735	+	2	1	1105	51.4
ENSMUSG00000030269	protein_coding	Mtmr14	myotubularin related protein 14 [Source:MGI Symbol;Acc:MGI:1916075]	-0.298508	0.00364775	0.0560874	0	0	0.120882	0.239151	0.743263	0	0	-0.370334	0.0116052	0.181825	0	0	-0.226682	0.114645	0.572864	0	0	0.143652	0.484299	0.97789	0	0	6	113237843	113281387	+	20	9	2874	53.17
ENSMUSG00000072720	protein_coding	Myo18b	myosin XVIIIb [Source:MGI Symbol;Acc:MGI:1921626]	0.23755	0.00366353	0.0562801	0	0	-0.00739882	0.92788	0.992023	0	0	0.256162	0.0269557	0.280362	0	0	0.218938	0.0578643	0.434646	0	0	-0.0372234	0.819877	0.995117	0	0	5	112688876	112896362	-	46	4	10698	56.22
ENSMUSG00000025358	protein_coding	Cdk2	cyclin-dependent kinase 2 [Source:MGI Symbol;Acc:MGI:104772]	-0.272589	0.00367771	0.0564479	0	0	-0.0901607	0.336675	0.808603	0	0	-0.351902	0.00787928	0.147824	0	0	-0.193276	0.146217	0.628965	0	0	0.158626	0.398025	0.97363	0	0	10	128697939	128705051	-	8	2	2432	49.71
ENSMUSG00000073478	processed_transcript	D730003I15Rik	RIKEN cDNA D730003I15 gene [Source:MGI Symbol;Acc:MGI:1925971]	1.02421	0.0036897	0.0565143	0	0	0.00765514	0.9801	0.998798	0	0	1.37619	0.00623	0.131292	0	0	0.672236	0.171997	0.661873	0	0	-0.703952	0.323873	0.956924	0	0	1	191224474	191225686	+	2	1	547	48.81
ENSMUSG00000032289	protein_coding	Thsd4	thrombospondin, type I, domain containing 4 [Source:MGI Symbol;Acc:MGI:2672033]	0.607526	0.00369084	0.0565143	0	0	-0.207441	0.324147	0.803663	0	0	0.628396	0.0296913	0.293763	0	0	0.586656	0.0525353	0.419761	0	0	-0.0417406	0.921611	0.999989	0	0	9	59966931	60522046	-	22	6	13986	50.61
ENSMUSG00000041817	protein_coding	Fam169a	family with sequence similarity 169, member A [Source:MGI Symbol;Acc:MGI:2444268]	-0.267843	0.00369181	0.0565143	0	0	0.106173	0.249844	0.753593	0	0	-0.368258	0.00515103	0.117736	0	0	-0.167429	0.195268	0.685209	0	0	0.200829	0.276456	0.948065	0	0	13	97067287	97129521	+	14	2	4589	39.83
ENSMUSG00000054604	protein_coding	Cggbp1	CGG triplet repeat binding protein 1 [Source:MGI Symbol;Acc:MGI:2146370]	0.238142	0.00369768	0.0565192	0	0	0.0509155	0.534853	0.896916	0	0	0.137501	0.237254	0.669418	0	0	0.338782	0.00340859	0.103665	0	0	0.201281	0.21991	0.92982	0	0	16	64851996	64859507	+	3	2	4522	40.27
ENSMUSG00000031862	protein_coding	Atp13a1	ATPase type 13A1 [Source:MGI Symbol;Acc:MGI:2180801]	-0.378945	0.00370001	0.0565192	0	0	-0.335091	0.0102575	0.228192	0	0	-0.434551	0.0160673	0.218053	0	0	-0.323339	0.0865649	0.518891	0	0	0.111212	0.670432	0.987452	0	0	8	69791163	69807749	+	26	1	3915	58.31
ENSMUSG00000022354	protein_coding	Ndufb9	NADH dehydrogenase (ubiquinone) 1 beta subcomplex, 9 [Source:MGI Symbol;Acc:MGI:1913468]	-0.220139	0.0037019	0.0565192	0	0	-0.0294233	0.698046	0.944117	0	0	-0.237904	0.026618	0.280362	0	0	-0.202374	0.0590873	0.439267	0	0	0.0355298	0.814802	0.995117	0	0	15	58933810	58939489	+	4	1	651	53.92
ENSMUSG00000072983	protein_coding	4933414I15Rik	RIKEN cDNA 4933414I15 gene [Source:MGI Symbol;Acc:MGI:1918374]	-0.885853	0.00370561	0.0565261	0	0	-0.550255	0.0702245	0.49854	0	0	-0.494445	0.248048	0.679314	0	0	-1.27726	0.003418	0.103665	0	0	-0.782817	0.197178	0.918671	0	0	11	50940711	50943765	-	2	2	2347	49.94
ENSMUSG00000028457	protein_coding	Atp8b5	ATPase, class I, type 8B, member 5 [Source:MGI Symbol;Acc:MGI:2444287]	-0.246143	0.00370939	0.0565339	0	0	0.0576882	0.496393	0.886886	0	0	-0.277445	0.0212583	0.251676	0	0	-0.21484	0.0721078	0.476433	0	0	0.0626045	0.712065	0.987452	0	0	4	43267159	43373833	+	30	5	6473	45.42
ENSMUSG00000023094	protein_coding	Msrb2	methionine sulfoxide reductase B2 [Source:MGI Symbol;Acc:MGI:1923717]	0.643781	0.00374608	0.0570431	0	0	0.197729	0.376035	0.830565	0	0	0.653681	0.0411308	0.339217	0	0	0.633881	0.0395652	0.368282	0	0	-0.0197996	0.964086	0.999989	0	0	2	19371440	19394976	+	7	4	1377	51.92
ENSMUSG00000035266	protein_coding	Helq	helicase, POLQ-like [Source:MGI Symbol;Acc:MGI:2176740]	0.402066	0.00376056	0.0572133	0	0	0.0456296	0.742853	0.955868	0	0	0.125056	0.52559	0.857808	0	0	0.679076	0.000508313	0.030487	0	0	0.55402	0.0461439	0.745286	0	0	5	100762145	100798598	-	18	9	5056	48.1
ENSMUSG00000031574	protein_coding	Star	steroidogenic acute regulatory protein [Source:MGI Symbol;Acc:MGI:102760]	0.809622	0.00378027	0.0574627	0	0	-0.0527138	0.849726	0.978379	0	0	0.753777	0.0562272	0.389692	0	0	0.865466	0.0288364	0.316144	0	0	0.111689	0.840928	0.995117	0	0	8	25808474	25814723	+	7	1	2787	47.72
ENSMUSG00000063543	protein_coding	Gm5616	predicted gene 5616 [Source:MGI Symbol;Acc:MGI:3646416]	0.526666	0.00378392	0.0574678	0	0	0.195194	0.284768	0.776104	0	0	0.484948	0.0640978	0.405779	0	0	0.568384	0.0243575	0.295312	0	0	0.0834362	0.819595	0.995117	0	0	9	48450400	48450786	+	1	1	387	52.2
ENSMUSG00000030230	protein_coding	Plcz1	phospholipase C, zeta 1 [Source:MGI Symbol;Acc:MGI:2150308]	0.221219	0.00380795	0.0576708	0	0	-0.0865096	0.257637	0.756231	0	0	0.308546	0.00433506	0.107467	0	0	0.133893	0.215442	0.702198	0	0	-0.174653	0.25317	0.940789	0	0	6	139989676	140041457	-	15	4	2507	41.4
ENSMUSG00000029430	protein_coding	Ran	RAN, member RAS oncogene family [Source:MGI Symbol;Acc:MGI:1333112]	-0.204106	0.00380925	0.0576708	0	0	0.0385729	0.584386	0.910136	0	0	-0.301122	0.00260279	0.0832894	0	0	-0.107091	0.281907	0.757694	0	0	0.194032	0.168927	0.90436	0	0	5	129020069	129024323	+	6	3	2646	50.19
ENSMUSG00000034863	protein_coding	Ano8	anoctamin 8 [Source:MGI Symbol;Acc:MGI:2687327]	-0.994868	0.00380999	0.0576708	0	0	-0.676147	0.0496794	0.438241	0	0	-0.684465	0.131934	0.541103	0	0	-1.30527	0.0113492	0.198235	0	0	-0.620805	0.366773	0.96647	0	0	8	71476023	71486067	-	17	1	3753	63.47
ENSMUSG00000002475	protein_coding	Abhd3	abhydrolase domain containing 3 [Source:MGI Symbol;Acc:MGI:2147183]	0.382062	0.00381058	0.0576708	0	0	-0.0215402	0.870478	0.982851	0	0	0.348844	0.0616772	0.401099	0	0	0.41528	0.0262035	0.304812	0	0	0.0664356	0.801472	0.995117	0	0	18	10644411	10706771	-	9	4	1962	45.67
ENSMUSG00000086315	antisense	4930555J06Rik	RIKEN cDNA 4930555J06 gene [Source:MGI Symbol;Acc:MGI:2151103]	0.279883	0.00381454	0.0576804	0	0	0.0684195	0.479646	0.881921	0	0	0.0336134	0.806953	0.958235	0	0	0.526152	0.000109675	0.00990732	0	0	0.492539	0.0109253	0.579807	0	0	12	40038099	40040027	+	2	1	748	51.07
ENSMUSG00000056426	protein_coding	Nat3	N-acetyltransferase 3 [Source:MGI Symbol;Acc:MGI:102537]	1.47658	0.00382207	0.0577439	0	0	-0.394103	0.445558	0.8647	0	0	0.516612	0.456039	0.820788	0	0	2.43655	0.000928674	0.0460198	1	1	1.91994	0.0675597	0.788471	0	0	8	67523854	67548627	+	3	1	1395	41.15
ENSMUSG00000021095	protein_coding	Gsc	goosecoid homeobox [Source:MGI Symbol;Acc:MGI:95841]	-1.01041	0.00382863	0.0577927	0	0	0.363726	0.300981	0.788531	0	0	-0.892232	0.0788807	0.445783	0	0	-1.12858	0.0185465	0.255896	0	0	-0.236349	0.739315	0.987822	0	0	12	104471209	104473327	-	3	1	1265	66.48
ENSMUSG00000025371	protein_coding	Chmp6	charged multivesicular body protein 6 [Source:MGI Symbol;Acc:MGI:3583942]	0.252457	0.00384412	0.0579759	0	0	0.116743	0.18149	0.68525	0	0	0.0686147	0.581612	0.881891	0	0	0.4363	0.000367697	0.0245282	0	0	0.367685	0.0353564	0.718677	0	0	11	119913441	119919548	+	9	6	2432	58.26
ENSMUSG00000024155	protein_coding	Meiob	meiosis specific with OB domains [Source:MGI Symbol;Acc:MGI:1922428]	-0.33323	0.00385129	0.0580336	0	0	-0.0927722	0.421423	0.854225	0	0	-0.38992	0.0158044	0.216152	0	0	-0.276541	0.0928371	0.529138	0	0	0.113379	0.623302	0.987452	0	0	17	24804382	24839787	+	14	1	1703	38.76
ENSMUSG00000022797	protein_coding	Tfrc	transferrin receptor [Source:MGI Symbol;Acc:MGI:98822]	-0.300093	0.00386083	0.0581269	0	0	-0.229102	0.0274381	0.354936	0	0	-0.373894	0.00934979	0.160394	0	0	-0.226292	0.13102	0.602775	0	0	0.147602	0.477736	0.97727	0	0	16	32608920	32632794	+	19	6	6185	39.13
ENSMUSG00000097986	lincRNA	RP24-317K11.2		0.534606	0.00388506	0.0582793	0	0	0.376771	0.0422627	0.413254	0	0	0.800909	0.00317264	0.0910652	0	0	0.268302	0.285668	0.760013	0	0	-0.532607	0.151216	0.891975	0	0	5	112217060	112218474	+	2	1	390	53.59
ENSMUSG00000039745	protein_coding	Htatip2	HIV-1 tat interactive protein 2, homolog (human) [Source:MGI Symbol;Acc:MGI:1859271]	0.585084	0.00388701	0.0582793	0	0	0.0412473	0.838377	0.976301	0	0	0.62365	0.0300854	0.294969	0	0	0.546517	0.0557095	0.428862	0	0	-0.077133	0.848757	0.995117	0	0	7	49759106	49773999	+	6	1	1465	53.58
ENSMUSG00000001150	protein_coding	Mcm3ap	minichromosome maintenance deficient 3 (S. cerevisiae) associated protein [Source:MGI Symbol;Acc:MGI:1930089]	-0.387175	0.00388831	0.0582793	0	0	-0.143602	0.284097	0.775271	0	0	-0.540175	0.0042502	0.106679	0	0	-0.234175	0.218726	0.704603	0	0	0.306	0.253774	0.941409	0	0	10	76468971	76515856	+	29	1	6382	53.4
ENSMUSG00000097250	lincRNA	AC141473.1		1.08413	0.00388996	0.0582793	0	0	-0.532037	0.163791	0.662639	0	0	0.604825	0.216773	0.648225	0	0	1.56343	0.00591836	0.141294	0	0	0.9586	0.210206	0.927111	0	0	3	83773853	83789956	-	3	1	1082	52.22
ENSMUSG00000057137	protein_coding	Tmem140	transmembrane protein 140 [Source:MGI Symbol;Acc:MGI:1915737]	0.749636	0.00389079	0.0582793	0	0	-0.0167792	0.950103	0.995314	0	0	0.980403	0.00750584	0.143968	0	0	0.51887	0.156941	0.644021	0	0	-0.461533	0.378151	0.968872	0	0	6	34863146	34874946	+	3	2	5687	51.4
ENSMUSG00000027962	protein_coding	Vcam1	vascular cell adhesion molecule 1 [Source:MGI Symbol;Acc:MGI:98926]	0.484622	0.00389437	0.0582793	0	0	0.259348	0.122203	0.605744	0	0	0.372429	0.119852	0.525419	0	0	0.596815	0.0112439	0.197183	0	0	0.224386	0.503756	0.97789	0	0	3	116110020	116129688	-	9	1	3398	44.41
ENSMUSG00000019992	protein_coding	Mtfr2	mitochondrial fission regulator 2 [Source:MGI Symbol;Acc:MGI:1919054]	-0.511179	0.00389624	0.0582793	0	0	0.00485998	0.97822	0.998798	0	0	-0.439483	0.0789138	0.445825	0	0	-0.582875	0.0200947	0.266863	0	0	-0.143392	0.686105	0.987452	0	0	10	20347819	20361669	+	7	1	2307	44.43
ENSMUSG00000039994	protein_coding	Timeless	timeless circadian clock 1 [Source:MGI Symbol;Acc:MGI:1321393]	0.474131	0.00389996	0.0582793	0	0	-0.243994	0.138253	0.630972	0	0	0.139614	0.53557	0.861775	0	0	0.808649	0.000704124	0.0378091	0	0	0.669035	0.0421206	0.737579	0	0	10	128232065	128252941	+	28	15	6115	53.98
ENSMUSG00000025245	protein_coding	Lztfl1	leucine zipper transcription factor-like 1 [Source:MGI Symbol;Acc:MGI:1934860]	-0.208797	0.00390119	0.0582793	0	0	0.160702	0.0263322	0.35075	0	0	-0.311149	0.00251223	0.0811398	0	0	-0.106445	0.295097	0.768543	0	0	0.204705	0.15713	0.892933	0	0	9	123694416	123717625	-	13	10	9249	36.87
ENSMUSG00000097747	lincRNA	AL596215.1		1.22591	0.00390668	0.058311	0	0	-0.00719993	0.977851	0.998798	0	0	0.562616	0.357486	0.765016	0	0	1.88921	0.00117683	0.0544981	0	0	1.32659	0.133427	0.88445	0	0	11	60879118	60887218	+	2	1	1724	44.95
ENSMUSG00000027750	protein_coding	Postn	periostin, osteoblast specific factor [Source:MGI Symbol;Acc:MGI:1926321]	-0.481326	0.00394021	0.0587609	0	0	0.23269	0.163198	0.662109	0	0	-0.488141	0.0407192	0.338028	0	0	-0.474512	0.0422826	0.381562	0	0	0.0136283	0.967294	0.999989	0	0	3	54361109	54391034	+	22	9	7833	39.69
ENSMUSG00000034764	processed_transcript	1700006J14Rik	RIKEN cDNA 1700006J14 gene [Source:MGI Symbol;Acc:MGI:2447818]	-0.208358	0.00394656	0.058805	0	0	-0.0407921	0.572528	0.906601	0	0	-0.243313	0.0171347	0.225481	0	0	-0.173403	0.0903446	0.526812	0	0	0.0699102	0.628688	0.987452	0	0	10	120364157	120384336	+	5	4	2885	46.45
ENSMUSG00000016487	protein_coding	Ppfibp1	PTPRF interacting protein, binding protein 1 (liprin beta 1) [Source:MGI Symbol;Acc:MGI:1914783]	0.308044	0.0039657	0.0590395	0	0	0.0573054	0.591882	0.912402	0	0	0.402598	0.00802057	0.149663	0	0	0.213489	0.156261	0.642661	0	0	-0.189109	0.376406	0.968872	0	0	6	146888487	147032025	+	27	9	9790	45.72
ENSMUSG00000026778	protein_coding	Prkcq	protein kinase C, theta [Source:MGI Symbol;Acc:MGI:97601]	0.204338	0.00397474	0.059052	0	0	0.0434365	0.540328	0.898981	0	0	0.246566	0.014347	0.20514	0	0	0.162109	0.104871	0.551611	0	0	-0.0844569	0.551652	0.985025	0	0	2	11172113	11301226	+	18	3	6326	46.92
ENSMUSG00000030091	protein_coding	Nup210	nucleoporin 210 [Source:MGI Symbol;Acc:MGI:1859555]	-0.645671	0.00397612	0.059052	0	0	-0.0489751	0.827027	0.97501	0	0	-0.37831	0.227644	0.660685	0	0	-0.913031	0.00428703	0.117093	0	0	-0.534721	0.23443	0.933999	0	0	6	91013068	91116829	-	43	9	8163	54.2
ENSMUSG00000028437	protein_coding	Ubap1	ubiquitin-associated protein 1 [Source:MGI Symbol;Acc:MGI:2149543]	-0.224903	0.00397675	0.059052	0	0	0.21592	0.00569412	0.176355	0	0	-0.402319	0.000315015	0.0232494	0	0	-0.0474873	0.663659	0.932365	0	0	0.354832	0.0230961	0.666521	0	0	4	41348996	41390525	+	8	5	3583	48.59
ENSMUSG00000031493	protein_coding	Ggn	gametogenetin [Source:MGI Symbol;Acc:MGI:2181461]	0.21086	0.00398724	0.0591571	0	0	0.0990688	0.176102	0.679338	0	0	0.161312	0.121325	0.527122	0	0	0.260407	0.0114803	0.199714	0	0	0.0990951	0.498659	0.97789	0	0	7	29170220	29173933	+	3	2	2643	63.68
ENSMUSG00000021133	protein_coding	4933426M11Rik	RIKEN cDNA 4933426M11 gene [Source:MGI Symbol;Acc:MGI:2444661]	0.23297	0.00399197	0.0591767	0	0	0.0123095	0.879115	0.985163	0	0	0.17066	0.136918	0.546827	0	0	0.29528	0.00969224	0.185377	0	0	0.124621	0.441336	0.975971	0	0	12	80790532	80880832	+	6	1	5001	51.49
ENSMUSG00000082381	pseudogene	Gm12928	predicted gene 12928 [Source:MGI Symbol;Acc:MGI:3652022]	-0.88058	0.00399752	0.0592084	0	0	0.717857	0.0189307	0.306236	0	0	-1.5173	0.000725433	0.0380118	-1	-1	-0.243863	0.557383	0.900763	0	0	1.27343	0.037354	0.718677	0	0	4	126476727	126477299	-	1	1	573	55.15
ENSMUSG00000025162	protein_coding	Csnk1d	casein kinase 1, delta [Source:MGI Symbol;Acc:MGI:1355272]	0.191379	0.00401441	0.0594005	0	0	0.0672563	0.311887	0.794745	0	0	0.21549	0.0222857	0.2586	0	0	0.167268	0.0747291	0.484384	0	0	-0.0482215	0.716946	0.987452	0	0	11	120961749	120991330	-	14	8	5022	52.59
ENSMUSG00000022113	protein_coding	Trim52	tripartite motif-containing 52 [Source:MGI Symbol;Acc:MGI:3045276]	0.52491	0.00401734	0.0594005	0	0	-0.205879	0.259612	0.758672	0	0	0.527293	0.0378204	0.328801	0	0	0.522526	0.0462102	0.39484	0	0	-0.00476738	0.989862	0.999989	0	0	14	106106198	106109280	+	1	1	3083	44.96
ENSMUSG00000011751	protein_coding	Sptbn4	spectrin beta, non-erythrocytic 4 [Source:MGI Symbol;Acc:MGI:1890574]	0.225647	0.00403418	0.0595986	0	0	0.25882	0.000974075	0.0715863	0	0	0.11629	0.298342	0.720435	0	0	0.335005	0.00235497	0.0828196	0	0	0.218715	0.163371	0.902584	0	0	7	27356383	27447686	-	40	8	9741	63.07
ENSMUSG00000086914	antisense	Gm16124	predicted gene 16124 [Source:MGI Symbol;Acc:MGI:3802001]	0.860706	0.0040476	0.059746	0	0	0.169996	0.572945	0.906601	0	0	0.866969	0.0434153	0.346214	0	0	0.854444	0.0407542	0.37261	0	0	-0.0125248	0.982677	0.999989	0	0	9	53667246	53681265	+	2	1	516	48.06
ENSMUSG00000042812	protein_coding	Foxf1	forkhead box F1 [Source:MGI Symbol;Acc:MGI:1347470]	-1.18628	0.00406111	0.0598945	0	0	-0.273351	0.520456	0.893368	0	0	-1.71414	0.0021823	0.0743613	0	0	-0.658415	0.275743	0.75353	0	0	1.05572	0.210478	0.927111	0	0	8	121084386	121088144	+	2	2	2415	54.41
ENSMUSG00000038914	protein_coding	Dido1	death inducer-obliterator 1 [Source:MGI Symbol;Acc:MGI:1344352]	0.206341	0.004073	0.0600188	0	0	-0.158212	0.0276181	0.355185	0	0	0.261652	0.00989321	0.164514	0	0	0.15103	0.137715	0.612603	0	0	-0.110622	0.441217	0.975958	0	0	2	180657964	180709999	-	18	7	13307	49.2
ENSMUSG00000072761	protein_coding	Gm6712	predicted gene 6712 [Source:MGI Symbol;Acc:MGI:3645888]	1.36214	0.00409456	0.0602853	0	0	-0.00178464	0.997417	0.999994	0	0	1.38014	0.0462744	0.354011	0	0	1.34415	0.0384687	0.362807	0	0	-0.0359911	0.970963	0.999989	0	0	17	17316078	17319511	+	4	1	447	40.49
ENSMUSG00000027209	protein_coding	Fam227b	family with sequence similarity 227, member B [Source:MGI Symbol;Acc:MGI:1923073]	-0.192318	0.00413372	0.0607384	0	0	0.124589	0.0631718	0.482666	0	0	-0.217354	0.0226022	0.259737	0	0	-0.167282	0.0762314	0.488908	0	0	0.0500718	0.708857	0.987452	0	0	2	125983483	126152004	-	17	4	2535	41.14
ENSMUSG00000045078	protein_coding	Rnf216	ring finger protein 216 [Source:MGI Symbol;Acc:MGI:1344349]	0.185651	0.00413868	0.0607384	0	0	-0.0657136	0.310073	0.79329	0	0	0.294884	0.00126516	0.0534529	0	0	0.0764175	0.404464	0.834128	0	0	-0.218467	0.0915479	0.838973	0	0	5	142990893	143113020	-	17	1	4671	51.17
ENSMUSG00000046491	protein_coding	C1qtnf2	C1q and tumor necrosis factor related protein 2 [Source:MGI Symbol;Acc:MGI:1916433]	-0.732313	0.00413895	0.0607384	0	0	-0.375725	0.141297	0.634883	0	0	-0.305777	0.384443	0.781862	0	0	-1.15885	0.00174122	0.0686356	0	0	-0.853072	0.0948754	0.843856	0	0	11	43474276	43491525	+	4	3	1308	55.28
ENSMUSG00000026532	protein_coding	Spta1	spectrin alpha, erythrocytic 1 [Source:MGI Symbol;Acc:MGI:98385]	0.272833	0.00413934	0.0607384	0	0	-0.169367	0.0750508	0.509042	0	0	0.229177	0.0862312	0.463945	0	0	0.316489	0.0195443	0.262366	0	0	0.0873119	0.646289	0.987452	0	0	1	174172776	174248450	+	51	2	9691	45.75
ENSMUSG00000090112	protein_coding	Shprh	SNF2 histone linker PHD RING helicase [Source:MGI Symbol;Acc:MGI:1917581]	-0.301378	0.00415387	0.0608853	0	0	-0.119989	0.254084	0.754136	0	0	-0.435036	0.0030657	0.0892805	0	0	-0.167721	0.264945	0.748495	0	0	0.267316	0.203974	0.922742	0	0	10	11149427	11217595	+	30	8	14066	39.79
ENSMUSG00000038910	protein_coding	Plcl2	phospholipase C-like 2 [Source:MGI Symbol;Acc:MGI:1352756]	-0.599297	0.00415638	0.0608853	0	0	-0.0649089	0.756762	0.958142	0	0	-0.67163	0.0221019	0.257791	0	0	-0.526963	0.0769763	0.49039	0	0	0.144667	0.729891	0.987452	0	0	17	50509547	50688493	+	6	1	4050	49.88
ENSMUSG00000060621	protein_coding	Nkpd1	NTPase, KAP family P-loop domain containing 1 [Source:MGI Symbol;Acc:MGI:1916797]	-0.705556	0.00416205	0.0609169	0	0	0.220189	0.372856	0.828758	0	0	-0.657078	0.0637252	0.404705	0	0	-0.754034	0.02735	0.310038	0	0	-0.0969568	0.845238	0.995117	0	0	7	19518731	19525050	+	4	1	2753	64.04
ENSMUSG00000037600	protein_coding	1810019J16Rik	RIKEN cDNA 1810019J16 gene [Source:MGI Symbol;Acc:MGI:1916323]	0.911518	0.00418591	0.0612145	0	0	-0.109817	0.730836	0.95255	0	0	0.535092	0.229547	0.663102	0	0	1.28794	0.00458803	0.122611	0	0	0.752852	0.241955	0.938069	0	0	4	133518963	133530790	+	3	5	2379	59.94
ENSMUSG00000037737	protein_coding	Actrt3	actin related protein T3 [Source:MGI Symbol;Acc:MGI:1923902]	0.276431	0.00419135	0.0612425	0	0	-0.0888184	0.35736	0.821356	0	0	0.294388	0.0310111	0.299808	0	0	0.258474	0.0584122	0.436007	0	0	-0.0359138	0.852379	0.995117	0	0	3	30597073	30599939	-	2	1	1961	49.31
ENSMUSG00000021706	protein_coding	Zfyve16	zinc finger, FYVE domain containing 16 [Source:MGI Symbol;Acc:MGI:2145181]	0.229557	0.00419955	0.0613107	0	0	0.179217	0.0254064	0.345607	0	0	0.143901	0.207247	0.638566	0	0	0.315212	0.00516052	0.129528	0	0	0.171311	0.285376	0.948065	0	0	13	92487108	92530868	-	18	4	7082	39.82
ENSMUSG00000018983	protein_coding	E2f2	E2F transcription factor 2 [Source:MGI Symbol;Acc:MGI:1096341]	-0.416871	0.00420611	0.0613399	0	0	-0.192726	0.186153	0.691296	0	0	-0.326432	0.104826	0.497935	0	0	-0.507309	0.0159575	0.240877	0	0	-0.180877	0.534999	0.980797	0	0	4	136172394	136196057	+	8	2	4882	56.53
ENSMUSG00000051503	protein_coding	Gm6583	predicted gene 6583 [Source:MGI Symbol;Acc:MGI:3648511]	-0.438241	0.00420863	0.0613399	0	0	0.343973	0.0246891	0.340468	0	0	-0.72351	0.00108476	0.0486152	0	0	-0.152972	0.469491	0.864411	0	0	0.570539	0.062514	0.77575	0	0	5	112353801	112356033	-	1	1	2233	53.02
ENSMUSG00000002900	protein_coding	Lamb1	laminin B1 [Source:MGI Symbol;Acc:MGI:96743]	0.264159	0.00421438	0.0613722	0	0	0.123109	0.182382	0.686914	0	0	0.411994	0.0017964	0.0670039	0	0	0.116325	0.367482	0.816605	0	0	-0.295669	0.1093	0.860901	0	0	12	31265234	31329644	+	33	8	9917	49.18
ENSMUSG00000025792	protein_coding	Slc25a10	solute carrier family 25 (mitochondrial carrier, dicarboxylate transporter), member 10 [Source:MGI Symbol;Acc:MGI:1353497]	-0.28663	0.00424368	0.0617281	0	0	0.0900301	0.369135	0.826695	0	0	-0.414705	0.00364652	0.097331	0	0	-0.158555	0.260371	0.744826	0	0	0.25615	0.201424	0.922742	0	0	11	120491840	120499187	+	10	6	3455	57.92
ENSMUSG00000044636	protein_coding	Csrnp2	cysteine-serine-rich nuclear protein 2 [Source:MGI Symbol;Acc:MGI:2386852]	-0.292493	0.00424784	0.0617281	0	0	0.0427428	0.676082	0.937028	0	0	-0.338254	0.0197101	0.243263	0	0	-0.246731	0.0872745	0.519454	0	0	0.0915227	0.654641	0.987452	0	0	15	100479570	100495239	-	5	1	4126	52.57
ENSMUSG00000023456	protein_coding	Tpi1	triosephosphate isomerase 1 [Source:MGI Symbol;Acc:MGI:98797]	-0.245163	0.0042495	0.0617281	0	0	-0.110987	0.195376	0.700187	0	0	-0.22013	0.0693415	0.419626	0	0	-0.270197	0.0259585	0.304035	0	0	-0.0500676	0.770216	0.992067	0	0	6	124810586	124814296	-	4	5	2209	52.56
ENSMUSG00000019828	protein_coding	Grm1	glutamate receptor, metabotropic 1 [Source:MGI Symbol;Acc:MGI:1351338]	0.357342	0.00426222	0.0618102	0	0	-0.26134	0.0366365	0.391695	0	0	0.377931	0.0299632	0.294883	0	0	0.336754	0.0606131	0.443711	0	0	-0.0411774	0.869405	0.995787	0	0	10	10686059	11082356	-	13	6	7648	48.14
ENSMUSG00000030264	protein_coding	Thumpd3	THUMP domain containing 3 [Source:MGI Symbol;Acc:MGI:1277973]	-0.204405	0.00426228	0.0618102	0	0	0.239468	0.000813919	0.0637332	0	0	-0.344297	0.00071918	0.0377983	0	0	-0.0645133	0.520949	0.888517	0	0	0.279784	0.0504322	0.747603	0	0	6	113046225	113068273	+	11	8	3888	43.11
ENSMUSG00000043962	protein_coding	Thrap3	thyroid hormone receptor associated protein 3 [Source:MGI Symbol;Acc:MGI:2442637]	-0.237528	0.00428314	0.062026	0	0	-0.151058	0.0692857	0.496772	0	0	-0.366755	0.00170403	0.0653864	0	0	-0.108302	0.359942	0.811634	0	0	0.258454	0.120185	0.870218	0	0	4	126164082	126202760	-	15	18	9234	46.2
ENSMUSG00000024076	protein_coding	Vit	vitrin [Source:MGI Symbol;Acc:MGI:1921449]	-0.254958	0.00428432	0.062026	0	0	0.0732088	0.412135	0.849747	0	0	-0.319138	0.0119043	0.18369	0	0	-0.190779	0.128661	0.599521	0	0	0.128359	0.472147	0.97727	0	0	17	78508063	78627409	+	14	1	2720	49.78
ENSMUSG00000069267	protein_coding	Hist1h3b	histone cluster 1, H3b [Source:MGI Symbol;Acc:MGI:2448319]	-1.53505	0.00429472	0.062084	0	0	-0.145909	0.793674	0.96831	0	0	-2.06387	0.00642179	0.132625	0	0	-1.00622	0.186713	0.677137	0	0	1.05765	0.328572	0.95774	0	0	13	23752267	23752886	+	1	1	620	59.52
ENSMUSG00000029064	protein_coding	Gnb1	guanine nucleotide binding protein (G protein), beta 1 [Source:MGI Symbol;Acc:MGI:95781]	0.199738	0.00429548	0.062084	0	0	-0.00690951	0.921298	0.991307	0	0	0.209224	0.0346666	0.315415	0	0	0.190251	0.0541101	0.424846	0	0	-0.0189738	0.892096	0.997611	0	0	4	155491361	155559269	+	14	9	4268	47.16
ENSMUSG00000022034	protein_coding	Esco2	establishment of cohesion 1 homolog 2 (S. cerevisiae) [Source:MGI Symbol;Acc:MGI:1919238]	-0.570729	0.00429911	0.0620847	0	0	-0.258825	0.196263	0.701991	0	0	-0.975836	0.00040133	0.0269793	0	0	-0.165622	0.56667	0.904651	0	0	0.810214	0.0429417	0.740471	0	0	14	65819038	65833994	-	11	3	4010	38.95
ENSMUSG00000033502	protein_coding	Cdc14a	CDC14 cell division cycle 14A [Source:MGI Symbol;Acc:MGI:2442676]	0.211885	0.0043087	0.0621714	0	0	0.0104045	0.888487	0.986146	0	0	0.162101	0.123036	0.528202	0	0	0.26167	0.0125564	0.211435	0	0	0.0995686	0.502264	0.97789	0	0	3	116272553	116424032	-	17	5	11335	43.26
ENSMUSG00000034748	protein_coding	Sirt6	sirtuin 6 (silent mating type information regulation 2, homolog) 6 (S. cerevisiae) [Source:MGI Symbol;Acc:MGI:1354161]	0.919472	0.00432997	0.0624264	0	0	-1.03037	0.00138925	0.0888107	0	0	0.614443	0.129578	0.537243	0	0	1.2245	0.0145455	0.229342	0	0	0.610059	0.345871	0.95783	0	0	10	81621785	81627797	-	8	4	2785	58.38
ENSMUSG00000032827	protein_coding	Ppp1r9a	protein phosphatase 1, regulatory (inhibitor) subunit 9A [Source:MGI Symbol;Acc:MGI:2442401]	0.231411	0.00434103	0.0625214	0	0	0.0844812	0.2977	0.786371	0	0	0.308859	0.00741008	0.143438	0	0	0.153963	0.177351	0.668256	0	0	-0.154896	0.339734	0.95783	0	0	6	4902917	5165661	+	27	12	14531	44.86
ENSMUSG00000030474	protein_coding	Siglece	sialic acid binding Ig-like lectin E [Source:MGI Symbol;Acc:MGI:1932475]	1.54144	0.00434384	0.0625214	0	0	-0.300078	0.580594	0.909074	0	0	1.06451	0.161962	0.580783	0	0	2.01836	0.00863529	0.171952	0	0	0.953854	0.38635	0.971131	0	0	7	43651070	43660161	-	7	1	1849	53.16
ENSMUSG00000046671	protein_coding	Mtfr1l	mitochondrial fission regulator 1-like [Source:MGI Symbol;Acc:MGI:1924074]	0.190985	0.00434737	0.0625214	0	0	-0.0327228	0.625048	0.92211	0	0	0.148183	0.117721	0.521477	0	0	0.233787	0.0135611	0.221265	0	0	0.0856038	0.522672	0.980592	0	0	4	134525550	134535387	-	5	7	5370	52.31
ENSMUSG00000093540	processed_transcript	4930505M18Rik	RIKEN cDNA 4930505M18 gene [Source:MGI Symbol;Acc:MGI:1914891]	-2.00011	0.00435783	0.0626199	0	0	1.9431	0.00562721	0.175536	0	0	-3.5099	0.00182139	0.0670157	0	0	-0.490319	0.548936	0.896745	0	0	3.01958	0.0316115	0.699323	0	0	7	37669799	37672228	+	2	1	1169	46.96
ENSMUSG00000029592	protein_coding	Usp30	ubiquitin specific peptidase 30 [Source:MGI Symbol;Acc:MGI:2140991]	0.277243	0.00438004	0.0628591	0	0	0.00268155	0.978021	0.998798	0	0	0.249096	0.0710831	0.425055	0	0	0.305389	0.0260162	0.304035	0	0	0.0562936	0.772411	0.992317	0	0	5	114100333	114123506	+	13	1	3372	55.01
ENSMUSG00000021286	protein_coding	Zfyve21	zinc finger, FYVE domain containing 21 [Source:MGI Symbol;Acc:MGI:1915770]	-0.513254	0.00438504	0.0628591	0	0	0.214795	0.234148	0.740555	0	0	-0.284483	0.27215	0.698402	0	0	-0.742025	0.00298773	0.0949579	0	0	-0.457542	0.204868	0.922742	0	0	12	111814170	111828388	+	7	1	1310	54.43
ENSMUSG00000097491	lincRNA	AC119214.1		0.405876	0.00438535	0.0628591	0	0	-0.268892	0.0592551	0.471864	0	0	0.409207	0.0369356	0.325268	0	0	0.402545	0.0514522	0.415795	0	0	-0.00666176	0.981617	0.999989	0	0	8	45017216	45022385	-	2	1	3982	43.45
ENSMUSG00000022899	protein_coding	Slc15a2	solute carrier family 15 (H+/peptide transporter), member 2 [Source:MGI Symbol;Acc:MGI:1890457]	0.984269	0.0043905	0.0628809	0	0	0.152515	0.663669	0.932473	0	0	0.789009	0.111917	0.51077	0	0	1.17953	0.0141359	0.226383	0	0	0.390519	0.577001	0.987452	0	0	16	36750178	36784962	-	24	14	7360	41.48
ENSMUSG00000024287	protein_coding	Thoc1	THO complex 1 [Source:MGI Symbol;Acc:MGI:1919668]	0.206893	0.00440822	0.0630827	0	0	0.129804	0.0739885	0.506215	0	0	0.197328	0.0559329	0.389286	0	0	0.216457	0.0343273	0.344041	0	0	0.0191293	0.895262	0.998177	0	0	18	9958180	9995484	+	21	1	3855	38.5
ENSMUSG00000019373	protein_coding	Cops3	COP9 (constitutive photomorphogenic) homolog, subunit 3 (Arabidopsis thaliana) [Source:MGI Symbol;Acc:MGI:1349409]	-0.196805	0.0044482	0.0635915	0	0	0.0381064	0.581721	0.909651	0	0	-0.250504	0.0106789	0.173395	0	0	-0.143107	0.142479	0.623242	0	0	0.107397	0.437595	0.974905	0	0	11	59817795	59839838	-	13	8	3454	44.9
ENSMUSG00000082728	pseudogene	Supt20-ps	suppressor of Ty 20, pseudogene [Source:MGI Symbol;Acc:MGI:3645971]	1.14857	0.00445111	0.0635915	0	0	-0.338696	0.419953	0.853479	0	0	1.13793	0.0422542	0.343643	0	0	1.15922	0.0461919	0.39484	0	0	0.0212914	0.975391	0.999989	0	0	X	93920295	93921962	-	2	1	1560	48.65
ENSMUSG00000074627	protein_coding	Mroh8	maestro heat-like repeat family member 8 [Source:MGI Symbol;Acc:MGI:3603828]	-0.208864	0.00449831	0.0642129	0	0	0.0124738	0.865223	0.982241	0	0	-0.350385	0.00076258	0.0387865	0	0	-0.0673436	0.516814	0.887267	0	0	0.283041	0.054195	0.756109	0	0	2	157208550	157279549	-	26	5	4844	49.73
ENSMUSG00000078937	protein_coding	Cpt1b	carnitine palmitoyltransferase 1b, muscle [Source:MGI Symbol;Acc:MGI:1098297]	-1.04394	0.00450665	0.0642495	0	0	0.811152	0.0280392	0.355373	0	0	-0.762551	0.179683	0.606819	0	0	-1.32533	0.00398372	0.113083	0	0	-0.562779	0.456495	0.976846	0	0	15	89416405	89425863	-	19	4	3372	55.78
ENSMUSG00000026678	protein_coding	Rgs5	regulator of G-protein signaling 5 [Source:MGI Symbol;Acc:MGI:1098434]	0.416872	0.00450828	0.0642495	0	0	0.0723943	0.621751	0.921065	0	0	0.614818	0.00325358	0.0919778	0	0	0.218926	0.288298	0.762115	0	0	-0.395892	0.177421	0.909846	0	0	1	169655501	169695813	+	6	2	4549	41
ENSMUSG00000071659	protein_coding	Hnrnpul2	heterogeneous nuclear ribonucleoprotein U-like 2 [Source:MGI Symbol;Acc:MGI:1915943]	-0.232491	0.00451487	0.0642905	0	0	-0.093967	0.251116	0.753751	0	0	-0.258374	0.0250376	0.272771	0	0	-0.206609	0.0755503	0.486758	0	0	0.0517645	0.751944	0.988533	0	0	19	8819401	8834142	+	14	1	5726	50.45
ENSMUSG00000087181	pseudogene	Gm13570	predicted gene 13570 [Source:MGI Symbol;Acc:MGI:3649720]	0.409226	0.00452426	0.0643714	0	0	0.14413	0.318253	0.798695	0	0	0.10616	0.605371	0.891834	0	0	0.712292	0.000422112	0.0268342	0	0	0.606132	0.0357116	0.718677	0	0	2	60098406	60098714	-	1	1	309	55.34
ENSMUSG00000029650	protein_coding	Slc46a3	solute carrier family 46, member 3 [Source:MGI Symbol;Acc:MGI:1918956]	-0.691851	0.00454519	0.0646163	0	0	0.324893	0.183393	0.687882	0	0	-0.94996	0.00748301	0.143968	0	0	-0.433742	0.193982	0.684161	0	0	0.516218	0.290601	0.948065	0	0	5	147878437	147894815	-	6	4	2458	49.96
ENSMUSG00000038576	protein_coding	Susd4	sushi domain containing 4 [Source:MGI Symbol;Acc:MGI:2138351]	-1.12443	0.00456108	0.064789	0	0	0.0900379	0.820021	0.974014	0	0	-1.32321	0.0185535	0.236265	0	0	-0.925639	0.0978544	0.539139	0	0	0.397575	0.617081	0.987452	0	0	1	182763860	182896598	+	9	3	3527	56.99
ENSMUSG00000052382	protein_coding	Rnase9	ribonuclease, RNase A family, 9 (non-active) [Source:MGI Symbol;Acc:MGI:3057273]	-2.67511	0.00457875	0.064953	0	0	2.62701	0.00530458	0.170691	0	0	0.00118653	0.999291	1	0	0	-5.35141	1.42008e-13	1.07086e-10	-1	-1	-5.35259	0.00456211	0.508506	0	0	14	51038459	51041869	-	2	1	1189	43.15
ENSMUSG00000082612	pseudogene	4930503H13Rik	RIKEN cDNA 4930503H13 gene [Source:MGI Symbol;Acc:MGI:1922191]	-0.979487	0.00458012	0.064953	0	0	-0.157447	0.653322	0.928975	0	0	-0.904016	0.0566649	0.391408	0	0	-1.05496	0.0357122	0.349544	0	0	-0.150941	0.828538	0.995117	0	0	X	156539151	156540120	+	2	1	725	47.03
ENSMUSG00000027204	protein_coding	Fbn1	fibrillin 1 [Source:MGI Symbol;Acc:MGI:95489]	0.290517	0.00464644	0.0658397	0	0	-0.063417	0.536865	0.897656	0	0	0.50273	0.000506078	0.0300656	0	0	0.0783034	0.590842	0.910166	0	0	-0.424427	0.0386909	0.722723	0	0	2	125300594	125507993	-	65	3	12128	52.04
ENSMUSG00000042293	protein_coding	Gm5617	predicted gene 5617 [Source:MGI Symbol;Acc:MGI:3643566]	0.211704	0.00466587	0.0660611	0	0	0.0770965	0.302695	0.788739	0	0	0.0944769	0.37214	0.774923	0	0	0.328931	0.00187889	0.071937	0	0	0.234454	0.117102	0.870218	0	0	9	48495345	48495964	+	1	1	620	62.74
ENSMUSG00000029141	protein_coding	Slc4a1ap	solute carrier family 4 (anion exchanger), member 1, adaptor protein [Source:MGI Symbol;Acc:MGI:1196608]	0.247727	0.0046936	0.0663995	0	0	0.122263	0.162875	0.661726	0	0	0.117979	0.34458	0.757582	0	0	0.377475	0.00214827	0.077949	0	0	0.259496	0.138646	0.884929	0	0	5	31526995	31554042	+	14	8	4759	45.39
ENSMUSG00000072576	pseudogene	Gm16020	predicted gene 16020 [Source:MGI Symbol;Acc:MGI:3801865]	-0.952058	0.00469968	0.0664313	0	0	0.363431	0.283058	0.774512	0	0	-1.323	0.00752875	0.143968	0	0	-0.581115	0.202516	0.693272	0	0	0.741887	0.27347	0.948065	0	0	5	134463240	134463449	+	1	1	210	54.76
ENSMUSG00000022439	protein_coding	Parvg	parvin, gamma [Source:MGI Symbol;Acc:MGI:2158329]	0.35526	0.00472796	0.0667162	0	0	-0.0113184	0.928379	0.992023	0	0	0.502327	0.00482899	0.113488	0	0	0.208193	0.240625	0.727398	0	0	-0.294134	0.242269	0.938069	0	0	15	84324026	84342978	+	15	7	3090	53.5
ENSMUSG00000001552	protein_coding	Jup	junction plakoglobin [Source:MGI Symbol;Acc:MGI:96650]	0.282461	0.00473125	0.0667162	0	0	-0.235908	0.0183056	0.3015	0	0	0.32734	0.019897	0.244227	0	0	0.237581	0.0948388	0.53198	0	0	-0.089759	0.653501	0.987452	0	0	11	100368958	100397763	-	14	9	6436	55.75
ENSMUSG00000036962	protein_coding	Gm101	predicted gene 101 [Source:MGI Symbol;Acc:MGI:2684947]	-0.256483	0.00473195	0.0667162	0	0	0.0783933	0.388028	0.836954	0	0	-0.396147	0.00210803	0.0729773	0	0	-0.11682	0.36129	0.812583	0	0	0.279327	0.12409	0.872166	0	0	1	119923341	119997234	-	24	3	2915	47.41
ENSMUSG00000018844	protein_coding	Fndc8	fibronectin type III domain containing 8 [Source:MGI Symbol;Acc:MGI:1926169]	0.216661	0.00473522	0.0667162	0	0	-0.072859	0.342116	0.811011	0	0	0.2517	0.0202645	0.247232	0	0	0.181622	0.094254	0.530308	0	0	-0.0700782	0.647761	0.987452	0	0	11	82892124	82900801	+	4	1	2166	52.95
ENSMUSG00000030771	protein_coding	Micalcl	MICAL C-terminal like [Source:MGI Symbol;Acc:MGI:1918127]	0.228568	0.00475413	0.0669282	0	0	-0.0606649	0.453514	0.868137	0	0	0.288703	0.0117058	0.182558	0	0	0.168434	0.141175	0.619258	0	0	-0.120269	0.457471	0.976846	0	0	7	112368308	112413104	+	13	5	3497	51.56
ENSMUSG00000002580	protein_coding	Mien1	migration and invasion enhancer 1 [Source:MGI Symbol;Acc:MGI:1913678]	-0.330654	0.00477318	0.0671002	0	0	0.0393241	0.737104	0.954554	0	0	-0.569637	0.000615364	0.0337749	0	0	-0.091671	0.578643	0.906955	0	0	0.477966	0.0413964	0.73411	0	0	11	98437708	98438991	-	4	1	747	54.22
ENSMUSG00000031748	protein_coding	Gnao1	guanine nucleotide binding protein, alpha O [Source:MGI Symbol;Acc:MGI:95775]	0.423489	0.00477408	0.0671002	0	0	0.0575115	0.701941	0.944709	0	0	0.243696	0.252447	0.682442	0	0	0.603282	0.00433718	0.117906	0	0	0.359586	0.231288	0.93308	0	0	8	93809966	93969388	+	12	11	6785	52.7
ENSMUSG00000071073	protein_coding	Lrrc73	leucine rich repeat containing 73 [Source:MGI Symbol;Acc:MGI:2684934]	-0.256906	0.00478294	0.0671703	0	0	0.0014036	0.987718	0.999708	0	0	-0.218529	0.089853	0.471297	0	0	-0.295284	0.0217854	0.277828	0	0	-0.0767548	0.673441	0.987452	0	0	17	46254165	46257316	+	6	1	1384	63.29
ENSMUSG00000061751	protein_coding	Kalrn	kalirin, RhoGEF kinase [Source:MGI Symbol;Acc:MGI:2685385]	0.378146	0.00480935	0.0674865	0	0	0.235184	0.079674	0.515556	0	0	0.39256	0.0419345	0.342748	0	0	0.363733	0.0508865	0.414449	0	0	-0.0288272	0.914327	0.999989	0	0	16	33974258	34573532	-	68	19	18660	51.18
ENSMUSG00000033545	protein_coding	Znrf1	zinc and ring finger 1 [Source:MGI Symbol;Acc:MGI:2177308]	0.248658	0.00481402	0.0674975	0	0	-0.0419202	0.634643	0.924343	0	0	0.226993	0.0685027	0.41732	0	0	0.270324	0.0303933	0.325025	0	0	0.0433308	0.805985	0.995117	0	0	8	111536097	111626030	+	10	15	7018	54.8
ENSMUSG00000031740	protein_coding	Mmp2	matrix metallopeptidase 2 [Source:MGI Symbol;Acc:MGI:97009]	0.73088	0.00482095	0.06754	0	0	0.898674	0.000521815	0.0523143	0	0	0.871209	0.0265987	0.280362	0	0	0.59055	0.0809532	0.501985	0	0	-0.280658	0.587728	0.987452	0	0	8	92827328	92853417	+	13	1	3038	55.17
ENSMUSG00000060032	protein_coding	H2afj	H2A histone family, member J [Source:MGI Symbol;Acc:MGI:3606192]	0.429249	0.00482639	0.0675616	0	0	0.338736	0.0263204	0.35075	0	0	0.361519	0.102677	0.49498	0	0	0.496979	0.0174674	0.250066	0	0	0.13546	0.657554	0.987452	0	0	6	136808248	136810074	+	1	1	1827	54.52
ENSMUSG00000004415	protein_coding	Col26a1	collagen, type XXVI, alpha 1 [Source:MGI Symbol;Acc:MGI:2155345]	0.444396	0.00484168	0.067721	0	0	-0.105666	0.50326	0.888491	0	0	0.345927	0.118003	0.521568	0	0	0.542865	0.0157541	0.239473	0	0	0.196938	0.532764	0.980686	0	0	5	136741759	136883209	-	14	10	5844	57.36
ENSMUSG00000095432	protein_coding	Zfp748	zinc finger protein 748 [Source:MGI Symbol;Acc:MGI:1916455]	-0.219905	0.00485625	0.0678701	0	0	0.304228	9.77823e-05	0.0209375	0	0	-0.30896	0.00579171	0.126454	0	0	-0.130849	0.229342	0.714771	0	0	0.178111	0.254035	0.94145	0	0	13	67538641	67553138	-	4	2	4970	39.44
ENSMUSG00000039990	protein_coding	2700050L05Rik	RIKEN cDNA 2700050L05 gene [Source:MGI Symbol;Acc:MGI:1919831]	0.264024	0.00487007	0.0680084	0	0	-0.22465	0.0165848	0.287072	0	0	0.333829	0.0112812	0.179178	0	0	0.194218	0.145679	0.627852	0	0	-0.139611	0.456548	0.976846	0	0	7	133637543	133672971	+	25	6	5992	46.9
ENSMUSG00000024560	protein_coding	Cxxc1	CXXC finger 1 (PHD domain) [Source:MGI Symbol;Acc:MGI:1921572]	-0.264093	0.00489873	0.0683536	0	0	0.078412	0.403508	0.844916	0	0	-0.265732	0.0463929	0.354154	0	0	-0.262453	0.0468907	0.396525	0	0	0.00327929	0.986045	0.999989	0	0	18	74216131	74221491	+	15	1	2618	58.4
ENSMUSG00000004462	protein_coding	Tbccd1	TBCC domain containing 1 [Source:MGI Symbol;Acc:MGI:1917823]	-0.35609	0.00490367	0.0683676	0	0	-0.0706786	0.576629	0.908196	0	0	-0.555754	0.00182788	0.0670157	0	0	-0.156426	0.384081	0.820863	0	0	0.399328	0.114716	0.866492	0	0	16	22813215	22857569	-	8	1	2702	48.89
ENSMUSG00000041112	protein_coding	Elmo1	engulfment and cell motility 1 [Source:MGI Symbol;Acc:MGI:2153044]	0.324393	0.00491148	0.0684215	0	0	0.129769	0.260461	0.759782	0	0	0.33739	0.0398688	0.335135	0	0	0.311395	0.0546079	0.426349	0	0	-0.0259946	0.910232	0.999372	0	0	13	20090507	20608353	+	24	5	12027	43.32
ENSMUSG00000042369	protein_coding	Rbm45	RNA binding motif protein 45 [Source:MGI Symbol;Acc:MGI:2387367]	-0.358719	0.00492018	0.0684877	0	0	0.0330494	0.795596	0.968814	0	0	-0.51873	0.00413607	0.10519	0	0	-0.198708	0.269285	0.750182	0	0	0.320022	0.209982	0.927111	0	0	2	76369984	76383768	+	10	1	1898	49.42
ENSMUSG00000040473	protein_coding	A330021E22Rik	RIKEN cDNA A330021E22 gene [Source:MGI Symbol;Acc:MGI:2443778]	-0.201959	0.0049307	0.0685235	0	0	-0.0297237	0.678921	0.939036	0	0	-0.184202	0.0698435	0.420467	0	0	-0.219716	0.0305238	0.325788	0	0	-0.0355144	0.804683	0.995117	0	0	5	5579278	5664239	-	24	9	5457	41.12
ENSMUSG00000091556	protein_coding	Gm14569	predicted gene 14569 [Source:MGI Symbol;Acc:MGI:3705243]	0.203615	0.00493279	0.0685235	0	0	-0.071873	0.320938	0.801144	0	0	0.350696	0.00062278	0.0340741	0	0	0.0565334	0.580775	0.907393	0	0	-0.294163	0.042253	0.738002	0	0	X	36423601	36491830	-	11	4	5722	45.89
ENSMUSG00000039000	protein_coding	Ube3c	ubiquitin protein ligase E3C [Source:MGI Symbol;Acc:MGI:2140998]	-0.202912	0.00493461	0.0685235	0	0	0.0988061	0.170949	0.673635	0	0	-0.123964	0.225944	0.659833	0	0	-0.281859	0.00561823	0.13705	0	0	-0.157895	0.273956	0.948065	0	0	5	29569242	29676077	+	23	1	5033	46.97
ENSMUSG00000042535	protein_coding	Gtpbp1	GTP binding protein 1 [Source:MGI Symbol;Acc:MGI:109443]	-0.366587	0.0049482	0.0686573	0	0	-0.0143952	0.912172	0.990044	0	0	-0.440605	0.0166518	0.222616	0	0	-0.29257	0.113623	0.571212	0	0	0.148036	0.570496	0.986466	0	0	15	79690895	79721478	+	12	1	3398	56.42
ENSMUSG00000041438	protein_coding	Cirh1a	cirrhosis, autosomal recessive 1A (human) [Source:MGI Symbol;Acc:MGI:1096573]	0.31724	0.00496902	0.0688911	0	0	-0.0350812	0.756144	0.958142	0	0	0.311655	0.0503678	0.369038	0	0	0.322825	0.0438424	0.386866	0	0	0.0111701	0.96054	0.999989	0	0	8	106893640	106923093	+	17	1	2248	48.35
ENSMUSG00000068601	protein_coding	Gm10244	predicted gene 10244 [Source:MGI Symbol;Acc:MGI:3642504]	0.435028	0.0049761	0.0689341	0	0	0.0454384	0.770037	0.961589	0	0	0.356052	0.106037	0.498869	0	0	0.514005	0.0182885	0.254571	0	0	0.157953	0.6113	0.987452	0	0	6	39419887	39421294	+	3	2	1141	59.6
ENSMUSG00000038538	protein_coding	Ubn2	ubinuclein 2 [Source:MGI Symbol;Acc:MGI:2444236]	0.212306	0.00498942	0.0690634	0	0	-0.0126592	0.867027	0.982241	0	0	0.283492	0.00802668	0.149663	0	0	0.141119	0.186942	0.677137	0	0	-0.142373	0.34641	0.95783	0	0	6	38433950	38524825	+	17	9	21438	42.28
ENSMUSG00000042197	protein_coding	Zfp451	zinc finger protein 451 [Source:MGI Symbol;Acc:MGI:2137896]	0.260365	0.00499399	0.0690716	0	0	-0.113696	0.219981	0.728259	0	0	0.298907	0.0226889	0.259987	0	0	0.221822	0.0907385	0.527756	0	0	-0.0770844	0.677522	0.987452	0	0	1	33760472	33814595	-	18	10	19195	41.93
ENSMUSG00000029120	protein_coding	Ppp2r2c	protein phosphatase 2 (formerly 2A), regulatory subunit B (PR 52), gamma isoform [Source:MGI Symbol;Acc:MGI:2442660]	-0.989722	0.005004	0.0691549	0	0	0.366687	0.300122	0.787963	0	0	-1.23037	0.0165261	0.221849	0	0	-0.749072	0.121476	0.584658	0	0	0.4813	0.495735	0.97789	0	0	5	36868513	36955078	+	10	2	4450	53.69
ENSMUSG00000066752	protein_coding	Gm10176	predicted gene 10176 [Source:MGI Symbol;Acc:MGI:3704199]	-0.681809	0.0050276	0.0694257	0	0	0.0315411	0.897153	0.987342	0	0	-0.699232	0.0432742	0.346214	0	0	-0.664385	0.0516866	0.416393	0	0	0.0348463	0.943103	0.999989	0	0	1	162477680	162479943	+	1	1	2264	49.34
ENSMUSG00000068407	protein_coding	Rnase12	ribonuclease, RNase A family, 12 (non-active) [Source:MGI Symbol;Acc:MGI:3528588]	-2.60814	0.00503259	0.0694394	0	0	2.10422	0.0219828	0.325872	0	0	-0.45124	0.738846	0.936891	0	0	-4.76505	6.29392e-11	3.63873e-08	-1	-1	-4.31381	0.0188932	0.639145	0	0	14	51056698	51057242	-	1	1	545	48.07
ENSMUSG00000005237	protein_coding	Dnahc2	dynein, axonemal, heavy chain 2 [Source:MGI Symbol;Acc:MGI:107731]	-0.285406	0.00505147	0.0696232	0	0	0.122919	0.22699	0.735048	0	0	-0.397278	0.00591528	0.127516	0	0	-0.173533	0.226904	0.71238	0	0	0.223744	0.271509	0.948065	0	0	11	69420809	69549110	-	87	5	14810	53.48
ENSMUSG00000000826	protein_coding	Dnajc5	DnaJ (Hsp40) homolog, subfamily C, member 5 [Source:MGI Symbol;Acc:MGI:892995]	0.235687	0.00505394	0.0696232	0	0	0.161754	0.0543537	0.455415	0	0	0.311058	0.00992856	0.164943	0	0	0.160315	0.170956	0.661035	0	0	-0.150743	0.370001	0.968669	0	0	2	181520485	181555133	+	8	6	6953	49.55
[truncated: 16,085 more rows]
